# Supplementary material for: Medication adherence and self-care behaviours among patients with type 2 diabetes mellitus in Ghana
Source: PLoS One. 2020 Aug 21;15(8):e0237710. doi: 10.1371/journal.pone.0237710 (PMC7446850; doi:10.1371/journal.pone.0237710)
Supplement: S1 Data — (XLSX) [file pone.0237710.s001.xlsx]

## Sheet: CLEANED DATA SET Afaya et al. 2
qid	facility	sex	age	education	occupation	marriage	support	Religion	other_rel	ethnicity	other_ethnic	income	residence	history	smoke	diabetes_years	treatment	complicate	complications	clinic_years	regular	other_regu	bp	bp_sys	bp_dia	waist	weight	height	bmi	sugar1	sugar2	sugar3	gly_hb	gk1_sweets	gk2_insulin	gk3_obesity	gk4_exer	gk5_sugar	gk6_child	gk7_cure	gk8_urine	gk9_cuts	gk10_shake	gk11_thirst	kd1_juice	kd2_diet	kd3_free	kd4_lowfat	kd5_salt
61	1	1	60	5	3	2	1	2		1		1	2	3	2	4	3	2	#NULL!	14	2		#NULL!	167	95	94	52	1.7	17.9	6.2	8.3	7.4	#NULL!	2	3	1	1	1	3	1	1	3	1	2	1	1	1	1	1
62	1	2	60	5	4	4	2	2		3		1	2	2	2	1	1	3	#NULL!	1	2		#NULL!	191	121	120	62	1.58	24.8	7.9	5.5	7.2	#NULL!	3	3	3	3	1	3	3	2	1	3	1	1	1	3	2	1
63	1	1	42	1	1	2	1	2		1		1	1	1	2	1	1	2	#NULL!	2	2		#NULL!	145	91	99	79	1.76	25	8.3	5.4	6.9	#NULL!	2	2	1	1	1	1	2	1	1	1	2	1	1	1	1	1
64	1	1	33	5	1	3	1	2		1		1	1	2	2	4	2	2	#NULL!	16	2		#NULL!	125	82	95	65	1.57	26.4	5.9	8.1	11.2	#NULL!	1	2	2	1	1	1	2	1	2	1	2	1	1	1	1	1
65	1	2	79	5	4	4	1	2		1		1	1	2	2	1	1	2	#NULL!	2	2		#NULL!	178	89	97	53	1.6	20.7	7	6.9	6.4	#NULL!	2	1	2	1	1	3	1	1	1	3	3	1	1	1	1	1
66	1	1	58	5	1	2	1	2		1		1	1	2	2	2	1	2	#NULL!	4	2		#NULL!	137	76	99	66	1.62	25.1	6.9	6.9	67	#NULL!	1	1	2	1	1	3	1	1	1	1	2	1	1	1	1	1
67	1	2	56	3	3	2	1	2		1		1	1	1	2	4	2	2	#NULL!	10	2		#NULL!	140	75	104	73	1.67	25.2	7.4	6.4	6.3	#NULL!	2	2	1	1	1	1	2	1	1	1	2	1	1	1	1	1
68	1	2	73	4	4	2	1	2		3		1	2	1	2	4	3	1	6	30	2		#NULL!	153	73	109	78	1.6	30.5	8.2	7.4	6.3	#NULL!	3	3	1	1	1	1	3	2	1	2	2	1	2	1	2	1
69	1	1	68	5	3	2	1	2		1		1	2	3	2	1	1	1	5	2	2		#NULL!	144	77	104	94	1.76	29.3	6.3	6.3	5.3	#NULL!	3	3	3	3	3	3	1	3	1	3	3	1	1	1	3	2
70	1	1	38	5	1	2	1	2		1		1	1	2	2	3	3	1	7	7	2		#NULL!	194	114	86.5	69	1.68	24.1	8.3	7.6	11.4	#NULL!	1	3	1	1	1	3	2	2	1	3	2	1	2	1	3	1
71	1	1	60	5	4	2	1	2		3		1	2	1	1	1	1	2	#NULL!	1	2		#NULL!	110	80	81.5	58.1	1.52	25.1	8.5	7.4	8.2	#NULL!	3	3	1	3	1	1	1	3	1	2	3	1	3	1	3	3
72	1	1	55	2	2	1	2	1		7	E	3	2	3	2	4	1	1	7	10	2		#NULL!	169	92	104	77	1.77	24.6	7	10.2	12.2	#NULL!	1	1	1	1	1	3	3	1	1	1	1	1	1	1	1	1
73	1	1	68	1	4	2	2	2		1		2	1	1	2	4	3	1	1	32	2		#NULL!	145	51	81.3	76	1.72	25.7	3.7	8.9	5.8	#NULL!	2	1	1	2	1	1	2	2	1	1	2	1	2	2	2	1
74	1	2	50	5	3	2	1	2		1		1	2	1	2	1	3	1	1	2	2		#NULL!	183	99	96.5	78	1.64	29	7.5	7.1	6.2	#NULL!	2	3	3	1	1	3	3	3	1	3	2	1	3	1	3	1
75	1	1	38	5	1	2	1	2		1		1	1	3	2	1	1	2	#NULL!	1	2		#NULL!	142	77	104	69	1.79	21.5	5.7	5.9	4.8	#NULL!	1	2	2	1	1	3	3	1	1	2	3	1	1	1	1	1
76	1	2	65	5	4	4	1	2		1		1	1	1	2	4	3	1	6	10	2		#NULL!	125	53	101.5	91.5	1.61	35.3	9.2	13.9	25.3	#NULL!	1	1	3	1	1	1	2	3	1	1	3	1	1	1	1	1
77	1	2	43	1	2	2	1	2		7	H	3	1	1	2	1	1	1	1	1	2		#NULL!	113	74	104	79	1.58	31.8	7	7.5	16	#NULL!	1	1	1	1	1	1	2	3	1	3	3	1	1	1	1	2
78	1	2	67	5	4	2	1	2		1		1	1	2	2	2	3	1	8	4	1		#NULL!	175	87	95	59	1.53	25.2	7.9	8.2	7.9	#NULL!	1	3	3	1	3	1	2	1	1	3	1	1	1	1	1	2
79	1	1	64	4	2	2	1	2		1		1	1	1	2	2	3	1	6	6	2		#NULL!	134	94	109	87	1.72	29.4	6.4	6.4	6.1	#NULL!	2	3	1	1	1	1	1	3	1	2	2	1	2	1	3	1
80	1	2	70	2	2	2	1	2		1		1	1	3	2	4	2	1	7	15	2		#NULL!	128	79	104	91	1.76	29.4	7	7	7	#NULL!	1	2	1	1	1	1	2	2	1	2	1	1	2	1	2	2
81	1	2	53	3	4	2	1	2		1		1	1	1	2	1	1	1	6	2	1		#NULL!	155	104	99	76	1.65	27.9	8.3	7.3	6.8	#NULL!	1	3	3	3	1	3	3	2	1	3	3	1	2	1	2	1
82	1	2	63	5	4	3	2	2		1		1	1	2	2	4	1	2	#NULL!	10	2		#NULL!	170	106	106.5	86	1.56	35.3	7.3	7	7	#NULL!	3	3	2	1	1	3	1	1	1	3	3	1	1	1	1	2
83	1	2	65	4	3	2	1	2		1		1	1	1	2	4	1	1	6	11	2		#NULL!	130	80	76	58.5	1.3	34.6	6.8	6	7.3	#NULL!	1	3	1	1	1	2	3	1	1	3	3	1	2	1	1	1
84	1	1	68	5	4	2	2	2		1		1	1	2	2	4	1	1	1	4	2		#NULL!	127	90	96.5	57	1.55	23.7	6.3	5	6.2	#NULL!	1	3	1	1	1	3	2	1	1	3	2	1	1	1	1	2
85	1	2	51	5	4	2	2	1		5		1	1	3	2	1	1	1	2	3	2		#NULL!	153	100	107	81	1.63	30.5	5.8	4.6	4.3	#NULL!	2	1	1	2	1	3	1	1	2	3	1	1	2	1	3	1
86	1	1	63	5	4	2	1	2		1		1	2	2	1	4	1	3	#NULL!	5	2		#NULL!	148	70	94	64	1.71	21.9	5.2	10	7.4	#NULL!	3	3	1	1	1	1	2	1	1	2	2	1	1	1	1	1
87	1	2	35	2	3	1	2	1		1		1	1	3	2	1	2	2	#NULL!	2	2		#NULL!	117	70	72	72	1.9	19.9	8.4	9.2	10	#NULL!	1	1	2	1	1	1	1	1	1	1	1	1	1	1	1	1
88	1	2	78	5	4	4	1	2		1		1	1	2	2	3	1	2	#NULL!	9	2		#NULL!	152	78	122	89	1.48	40.6	10	12.8	15	#NULL!	3	3	1	1	1	1	3	1	1	2	2	1	1	1	1	1
89	1	2	68	2	1	2	1	2		1		1	1	3	2	4	1	3	#NULL!	11	2		#NULL!	148	70	94	74	1.79	23.1	9.3	7	11.8	#NULL!	2	1	1	1	1	1	3	1	1	2	2	1	1	1	1	1
90	1	2	72	4	2	2	1	2		1		1	1	2	2	3	1	1	6	1	2		#NULL!	153	70	86.5	55	1.58	22	7.4	7.9	19.3	#NULL!	2	3	1	1	1	2	1	2	1	2	2	1	1	1	1	1
91	1	1	55	3	3	2	1	2		7	H	1	1	1	2	2	3	2	#NULL!	1	2		#NULL!	140	89	101.5	74	1.64	27.5	6.3	5.9	10.5	#NULL!	2	1	2	1	1	2	1	1	1	2	2	1	1	1	1	1
92	1	1	58	4	3	2	1	1		2		2	1	2	2	1	1	2	#NULL!	2	1		#NULL!	142	78	99	57	1.59	22	6.2	7.5	7	#NULL!	2	3	3	1	1	3	1	1	1	2	2	1	1	1	1	1
93	1	1	70	2	3	2	1	2		1		2	1	2	2	2	1	2	#NULL!	5	2		#NULL!	131	67	78.5	55	1.74	18.2	8.4	9	11.2	#NULL!	2	1	1	1	1	1	1	1	2	2	1	1	1	1	1	2
94	1	1	65	3	2	2	2	2		3		1	1	1	2	4	1	1	6	15	2		#NULL!	130	80	114	91	1.71	31.1	11.1	8.7	8.5	#NULL!	1	1	1	1	1	1	2	1	1	1	2	1	1	1	1	1
95	1	2	56	3	2	2	1	2		1		1	1	2	2	4	2	2	#NULL!	10	2		#NULL!	125	85	113	78	1.65	28.7	6.2	6.5	6.9	#NULL!	1	2	1	1	1	3	2	1	1	1	2	1	1	1	1	1
96	1	2	36	5	4	4	1	2		1		1	1	1	2	3	1	1	6	8	2		#NULL!	122	88	88	58	1.8	17.9	8.5	6.5	4.22	#NULL!	2	2	1	1	1	1	2	3	1	1	2	1	1	1	1	1
97	1	2	47	2	3	1	1	1		4		1	1	3	2	1	1	2	#NULL!	2	2		#NULL!	137	71	102	67	1.76	21.6	7	6.9	8.3	#NULL!	1	1	1	1	1	1	2	1	1	1	2	1	1	1	1	2
98	1	2	53	5	4	4	1	2		1		1	1	2	2	4	2	2	#NULL!	13	2		#NULL!	128	79	94	87	1.79	27.2	6	6.7	6.3	#NULL!	1	1	2	1	1	1	2	1	1	1	2	1	1	1	1	1
99	1	1	39	2	3	2	1	2		3		1	1	1	2	1	1	2	#NULL!	3	1		#NULL!	131	68	104	69	1.55	28.7	8.7	7	7.4	#NULL!	1	2	1	1	1	1	2	1	1	1	1	1	1	1	1	1
100	1	1	47	2	3	2	1	2		2		1	1	2	2	2	1	2	#NULL!	5	1		#NULL!	145	89	101.5	85	1.9	23.5	5.9	5.8	6.3	#NULL!	2	1	1	1	1	3	2	1	1	2	1	1	1	1	1	1
101	1	2	51	4	3	2	1	2		1		1	1	2	2	4	3	2	#NULL!	11	2		#NULL!	135	75	38	70	1.82	21.1	7.1	7.8	8	#NULL!	2	1	1	1	1	3	2	1	1	1	2	1	1	1	1	1
102	1	2	43	4	2	3	1	2		2		1	1	3	2	2	1	2	#NULL!	6	2		#NULL!	135	86	94	67	1.65	24.6	7.3	7.9	9.4	#NULL!	1	1	1	1	1	3	2	1	1	1	2	1	1	1	1	1
103	1	2	47	5	4	2	1	2		7	k	1	1	2	2	1	1	2	#NULL!	2	2		#NULL!	142	89	96.5	70	1.8	21.6	6.3	6.1	6.8	#NULL!	2	1	1	1	1	1	2	2	1	1	2	1	2	1	1	1
104	1	1	55	1	2	2	1	2		1		4	1	1	2	2	1	2	#NULL!	5	1		#NULL!	130	85	86.5	61	1.34	34	5.1	4.8	5.4	#NULL!	1	1	1	1	2	1	1	3	1	2	2	1	1	1	1	2
105	1	1	36	1	2	1	1	2		1		2	1	3	2	1	2	2	#NULL!	1	1		#NULL!	140	90	86.5	72	1.67	25.8	6.3	5.5	6.7	#NULL!	1	1	3	3	1	1	1	1	1	1	2	1	1	1	1	1
1	1	2	64	1	4	2	1	2		1		3	2	2	2	2	1	2	#NULL!	6	2		#NULL!	156	85	114	99	1.64	37	7.4	6.4	9.1	#NULL!	1	1	3	1	1	1	2	2	1	2	2	1	1	1	1	1
2	1	1	50	5	3	2	1	2		7	F	1	2	2	2	4	1	1	6	10	2		#NULL!	151	75	88.5	64	1.72	22	6.8	7.5	7	#NULL!	1	3	1	1	1	1	2	3	1	3	2	1	1	1	3	1
3	1	1	70	5	3	2	1	2		1		1	1	3	2	2	1	2	#NULL!	4	2		#NULL!	126	75	68.5	74	1.78	23.5	8.3	6.3	7.2	#NULL!	1	3	2	1	1	3	3	1	1	2	2	1	1	1	1	1
4	1	2	65	5	4	2	1	2		1		1	2	1	2	4	1	3	#NULL!	10	2		#NULL!	109	67	99	51	1.4	26	8.5	7.1	7.2	#NULL!	2	3	2	1	1	2	1	1	1	3	2	2	2	1	1	1
5	1	2	60	5	4	4	1	2		3		1	1	2	2	2	1	2	#NULL!	5	1		#NULL!	141	72	104	71	1.55	29.55	6.7	9	8.5	#NULL!	2	2	2	1	1	2	2	1	1	1	1	1	1	2	2	1
6	1	2	74	5	3	2	1	2		7	k	1	1	2	2	2	1	2	#NULL!	6	1		#NULL!	162	85	109	70	1.9	19.4	20.4	12	9.3	#NULL!	2	3	3	3	3	3	2	3	1	3	3	1	1	1	1	1
7	1	2	69	1	2	2	1	2		2		2	1	1	2	4	1	1	6	12	2		#NULL!	160	80	117	82.5	1.8	25.5	6.3	8	7.8	#NULL!	3	1	1	1	1	1	2	1	1	1	2	2	1	1	1	2
8	1	2	48	5	3	3	2	2		1		1	1	1	2	4	1	2	#NULL!	16	2		#NULL!	198	78	111.5	86	1.53	36.7	7.4	6.4	8.3	#NULL!	2	2	3	3	1	1	2	2	1	2	2	1	2	1	2	1
9	1	2	52	3	3	2	1	1		7	K	1	2	2	2	2	1	2	#NULL!	6	2		#NULL!	126	81	99	62	1.8	19	8.1	9	7.9	#NULL!	2	1	2	2	1	1	1	1	1	1	2	1	1	1	1	1
10	1	2	70	5	3	4	2	2		3		1	2	3	2	2	1	2	#NULL!	4	2		#NULL!	144	93	111.5	79	1.79	24.7	6.9	15.4	9.8	#NULL!	1	3	1	1	1	3	3	1	1	3	3	1	1	3	3	1
11	1	2	58	5	4	2	1	2		1		2	2	2	2	2	1	2	#NULL!	5	2		#NULL!	137	89	114	81	1.9	22.4	8.4	8.1	6.6	#NULL!	3	1	1	1	1	3	3	2	2	1	1	1	1	1	1	1
12	1	2	45	5	3	2	1	1		7	G	1	1	3	2	4	1	2	#NULL!	27	2		#NULL!	123	77	81.5	53	1.93	14.2	7.8	9	9.1	#NULL!	2	2	3	1	1	3	2	1	1	2	2	1	1	1	1	1
13	1	1	70	2	4	2	1	2		1		1	1	2	2	1	1	2	#NULL!	1	1		#NULL!	143	78	89	63	1.9	17.4	7.2	5.5	5.2	#NULL!	2	1	3	1	1	1	1	2	1	1	2	1	1	1	3	1
14	1	2	62	5	3	4	1	2		1		1	1	2	2	1	1	2	#NULL!	2	2		#NULL!	150	78	101.5	74	1.92	20	7.4	4	6.7	#NULL!	1	3	1	3	1	3	1	2	1	3	2	1	1	1	3	2
15	1	1	70	5	3	2	1	2		3		2	2	1	2	2	2	1	7	6	2		#NULL!	156	71	124.5	83	1.6	32	10.8	6.6	6.1	#NULL!	2	1	1	1	1	1	1	1	1	2	2	1	1	1	1	1
16	1	2	71	5	4	2	1	2		1		1	2	2	2	4	2	2	#NULL!	10	2		#NULL!	114	75	111.5	79	1.6	30	7.4	13.2	6.7	#NULL!	2	3	3	3	1	3	1	1	1	2	1	1	1	1	1	1
17	1	2	63	5	3	4	1	1		1		1	2	2	2	4	1	1	1	10	2		#NULL!	110	74	89	55	1.64	20.4	6.5	7.4	7.9	#NULL!	1	3	3	1	1	3	3	3	1	1	2	1	1	1	3	1
18	1	1	54	5	3	2	1	2		1		1	1	2	2	4	3	1	3	17	1		#NULL!	117	85	71	70	1.73	23.4	6.3	9.3	6.4	#NULL!	2	1	1	1	1	1	1	1	1	1	2	1	1	1	1	1
19	1	2	74	5	3	2	2	2		1		2	1	2	2	3	1	2	#NULL!	2	2		#NULL!	141	74	84	75	1.69	26.2	8.9	6.9	7.4	#NULL!	1	3	2	1	1	3	3	2	1	1	2	1	1	1	1	1
20	1	2	50	5	3	2	2	2		1		1	1	2	2	2	2	2	#NULL!	6	2		#NULL!	140	91	109	69.5	1.1	57	8.4	6.1	17.6	#NULL!	1	3	2	1	1	2	1	1	1	1	1	1	1	1	1	2
21	1	2	46	5	3	2	2	2		3		1	2	2	2	1	1	2	#NULL!	1	1		#NULL!	120	70	107	82.5	1.66	29.9	6.2	7.8	7.2	#NULL!	3	2	2	2	2	2	3	3	1	3	3	1	3	1	1	1
22	1	1	64	5	4	2	2	1		1		3	1	3	2	3	1	2	#NULL!	7	2		#NULL!	119	70	114	75	1.66	21.4	7.3	7.9	7.3	#NULL!	2	1	1	1	1	1	1	2	1	3	2	1	1	1	1	2
23	1	2	58	5	2	2	2	2		3		1	2	1	2	2	3	2	#NULL!	4	2		#NULL!	118	70	86.5	58	1.9	16	7.9	8	6.7	#NULL!	3	3	1	2	1	1	2	2	1	1	2	2	1	1	1	1
24	1	2	69	4	2	2	1	1		1		1	2	2	1	1	2	2	#NULL!	1	2		#NULL!	146	72	91.5	64	1.9	17.7	4.7	4.5	4.4	#NULL!	1	3	3	2	1	1	1	2	1	1	1	1	1	1	1	1
25	1	2	50	3	4	4	2	2		1		1	1	1	2	1	2	2	#NULL!	10	1		#NULL!	149	88	96.5	78.5	1.82	23.7	6.9	7.8	5.3	#NULL!	1	2	1	1	1	2	2	1	1	2	1	1	1	2	2	1
26	1	1	60	5	3	2	1	2		1		1	1	2	2	4	2	2	#NULL!	13	5		#NULL!	148	83	91.5	79	1.72	26.7	7	8.8	6.8	#NULL!	2	2	1	1	1	3	3	1	1	1	2	1	1	1	1	1
27	1	2	30	2	4	1	1	1		3		1	2	2	2	3	2	2	#NULL!	7	2		#NULL!	148	111	76	55	1.6	21.5	6.2	5	25.4	#NULL!	1	2	3	1	1	3	2	1	1	1	2	1	1	1	1	1
28	1	1	37	1	1	2	1	2		1		2	1	1	2	1	2	2	#NULL!	1	2		#NULL!	132	94	102	67	1.67	24	5.3	4.8	5.1	#NULL!	1	1	1	1	1	1	2	2	1	1	2	1	1	1	1	1
29	1	2	76	5	4	4	1	2		1		1	1	3	2	4	3	2	#NULL!	10	2		#NULL!	128	71	112	63	1.8	19.4	6.7	8.9	6.7	#NULL!	3	3	3	3	1	1	3	1	1	2	2	1	1	1	1	1
30	1	2	40	4	4	2	1	2		7	C	1	2	1	2	2	1	1	6	4	2		#NULL!	121	83	114.5	75	1.9	20.8	6.1	6.2	7.3	#NULL!	3	3	3	1	1	1	3	1	1	2	2	1	1	1	1	1
31	1	2	53	3	3	2	1	2		1		2	1	1	2	1	1	1	6	1	2		#NULL!	145	78	104	76	1.81	23.2	8.4	8.3	7.9	#NULL!	1	2	3	1	2	1	2	1	1	3	3	1	1	1	1	2
32	1	2	56	5	4	4	1	2		1		1	1	1	2	2	1	1	6	3	2		#NULL!	107	72	97	69	1.55	28.72	7.9	7	5.9	#NULL!	3	3	3	3	1	2	2	3	1	2	2	1	1	1	3	1
33	1	1	45	3	2	2	1	2		1		1	1	2	2	1	2	1	6	3	2		#NULL!	139	91	93	67	1.58	26.8	6.3	4.9	6.5	#NULL!	2	1	3	3	1	1	1	2	1	2	2	1	1	1	3	1
34	1	2	84	5	1	4	1	1		1		1	2	3	2	2	1	1	6	4	2		#NULL!	178	102	107	79	1.91	21.7	6.5	7.9	5.9	#NULL!	1	3	1	1	1	3	1	1	1	1	1	1	1	1	3	2
35	1	2	50	5	3	4	1	2		1		1	1	3	2	2	1	1	1	5	4		#NULL!	123	82	94	76	1.9	21	6.3	7.8	7.8	#NULL!	1	3	1	1	1	3	1	1	1	2	2	1	1	1	1	1
36	1	1	51	5	2	3	2	2		1		1	1	3	1	1	1	1	6	3	2		#NULL!	154	87	99	90	1.68	31.9	8.3	7.4	5.3	#NULL!	3	3	1	1	1	2	2	1	1	2	1	1	1	1	1	1
37	1	2	37	2	3	2	1	2		1		1	1	1	2	1	1	2	#NULL!	2	1		#NULL!	113	75	100	75	1.66	27.2	8.4	6.4	6.1	#NULL!	3	2	3	3	1	3	1	2	1	2	3	1	1	1	1	1
38	1	1	60	5	4	2	2	1		2		2	1	3	2	1	1	2	#NULL!	1	2		#NULL!	143	82	107	77	1.6	30.8	7.5	8.6	7.6	#NULL!	1	1	1	1	1	2	2	2	1	1	1	1	1	1	1	1
39	1	2	78	5	3	2	1	2		1		1	2	1	2	2	3	1	1	5	2		#NULL!	135	89	94	67	1.58	26.8	7.3	8	7.8	#NULL!	3	3	1	3	1	1	3	1	1	2	3	1	1	1	1	1
40	1	2	69	5	4	2	1	2		7	H	1	1	1	2	3	1	1	6	7	2		#NULL!	205	86	117	85	1.55	35.4	7	8.4	6.9	#NULL!	2	1	3	3	1	1	2	2	1	2	2	1	1	1	2	2
42	1	2	51	5	4	2	2	1		2		1	2	2	2	1	1	1	1	1	1		#NULL!	120	80	91.5	85	1.74	28	12.7	7.9	8	#NULL!	3	3	3	2	1	1	1	3	1	3	2	1	1	2	3	2
43	1	2	54	5	3	3	1	2		1		2	1	1	2	4	3	1	6	2	2		#NULL!	115	82	114.5	89	1.7	31.8	8.1	6.7	7	#NULL!	1	1	1	1	1	1	3	3	1	3	2	1	1	1	1	1
44	1	2	73	5	3	2	1	2		1		1	1	2	2	1	1	2	#NULL!	1	2		#NULL!	116	71	94	72.5	1.91	19.9	7.1	8.4	7.3	#NULL!	1	3	3	1	1	3	1	1	1	3	3	1	1	1	1	2
45	1	2	62	5	3	4	1	2		2		1	1	2	2	1	1	2	#NULL!	1	2		#NULL!	184	101	107	100	1.7	34.6	7	8.7	8.1	#NULL!	2	3	3	1	1	3	2	1	2	1	2	1	1	1	1	1
46	1	2	54	3	3	2	2	2		1		1	1	1	2	4	3	1	1	17	2		#NULL!	165	86	97	80	1.62	30.5	6.8	12	7	#NULL!	1	3	1	1	2	1	2	1	1	2	2	1	3	1	3	1
47	1	1	72	1	3	2	1	2		1		3	1	2	2	2	1	2	#NULL!	5	2		#NULL!	116	85	89	73	1.65	26.8	6.4	6.2	5.8	#NULL!	1	1	1	1	1	3	2	1	1	3	2	1	1	1	1	1
48	1	1	60	5	3	2	2	1		1		1	2	2	2	1	1	2	#NULL!	1	2		#NULL!	114	80	114	73	1.9	20.2	6.4	6.1	7	#NULL!	2	1	2	1	3	3	2	1	1	2	2	1	1	1	1	1
49	1	1	65	1	2	2	1	1		7		2	2	2	2	1	1	1	5	1	1		#NULL!	166	55	76.5	49	1.3	28.9	6.1	7.4	5.3	#NULL!	2	3	1	2	1	3	1	1	1	2	2	1	1	1	1	1
50	1	2	72	5	3	2	1	1		1		2	2	1	2	1	2	2	#NULL!	2	2		#NULL!	113	71	81.5	54	1.61	20.8	8	6.8	7.6	#NULL!	1	3	3	1	1	1	1	1	1	2	2	3	1	3	3	1
56	1	2	72	5	4	4	1	2		1		1	1	2	2	1	1	2	#NULL!	3	2		#NULL!	130	70	97	70	1.61	26.8	7	6.9	9	#NULL!	2	1	1	1	1	3	2	1	1	1	2	1	1	1	1	1
57	1	1	46	2	2	2	2	2		1		1	2	2	2	1	1	1	2	6	1		#NULL!	142	94	86.5	69	1.85	20.2	5.9	5.6	5.4	#NULL!	1	1	3	3	1	2	2	3	3	2	2	1	1	2	1	1
58	1	2	73	5	4	4	1	2		1		1	1	2	2	2	1	2	#NULL!	4	2		#NULL!	106	56	84	49	1.71	16.8	7	7.5	7	#NULL!	2	2	1	2	1	3	1	1	1	2	1	1	1	1	1	1
59	1	1	50	1	3	2	1	2		1		2	1	3	2	3	3	2	#NULL!	7	2		#NULL!	148	86	84	60	1.91	16.4	4.2	5	4.5	#NULL!	2	1	3	1	1	1	1	2	1	2	2	1	2	1	1	1
60	1	1	58	1	2	2	1	2		1		4	1	3	2	2	3	1	7	5	2		#NULL!	161	100	104	85	1.78	26.8	6.5	6	7	#NULL!	2	1	1	1	1	1	2	1	1	2	2	1	2	2	1	1
51	1	1	69	2	4	2	1	2		1		1	1	3	2	1	1	2	#NULL!	2	2		#NULL!	209	121	41	86	1.8	26.5	7.2	5.8	4.2	#NULL!	2	1	2	2	1	1	2	2	1	3	2	1	1	1	1	1
52	1	2	43	1	2	2	1	2		7	D	2	1	1	2	1	1	1	1	6	2		#NULL!	107	74	120	97	1.69	33.9	6.7	6.3	7.4	#NULL!	2	1	1	1	1	2	2	2	1	2	2	1	1	1	1	1
53	1	1	58	1	2	2	1	1		1		5	1	2	2	3	3	2	#NULL!	4	2		#NULL!	136	79	98	86	1.7	19.7	6.7	6.1	6.7	#NULL!	1	1	1	1	1	1	2	3	1	3	3	1	1	1	1	1
54	1	2	66	5	4	2	1	2		1		1	1	1	2	4	3	1	1	10	2		#NULL!	127	73	84	58	1.53	24.8	6.1	24.2	7.2	#NULL!	2	1	2	3	1	2	2	2	1	2	2	1	3	3	3	1
55	1	2	50	3	3	2	1	1		5		4	1	1	2	3	1	2	#NULL!	7	2		#NULL!	123	70	107	85	1.63	32	6.1	5.4	7.1	#NULL!	1	1	1	1	1	1	3	2	1	2	1	1	3	1	1	1
106	2	2	63	5	3	2	1	2		1		1	2	1	2	2	1	2	#NULL!	5	1		#NULL!	106	73	94	57	1.7	19.7	7.6	6.3	8.3	#NULL!	3	3	1	1	1	1	3	1	1	2	2	1	1	1	1	1
107	2	1	56	5	3	2	1	1		1		1	2	2	1	1	1	1	8	1	1		#NULL!	136	91	104	84	1.75	27.4	4.9	6	5.4	#NULL!	3	3	2	2	3	3	3	3	1	3	3	1	1	1	2	2
108	2	2	87	1	4	4	1	1		1		1	1	1	2	3	1	2	#NULL!	15	1		#NULL!	146	89	97	57	1.65	20.9	7	7.9	9.1	#NULL!	1	1	1	1	1	3	2	1	1	1	2	1	1	1	1	1
108	1	1	53	4	2	2	2	2		4		2	1	3	2	4	2	2	#NULL!	12	1		#NULL!	124	72	103	84	1.65	30.9	8.6	4.3	3.9	#NULL!	3	3	1	2	1	2	2	2	1	2	2	1	1	1	1	1
109	2	2	50	5	3	4	1	2		3		2	2	2	2	4	1	1	6	10	1		#NULL!	140	93	76	60	1.46	28.2	5	7.2	10.4	#NULL!	1	3	1	1	3	3	2	1	1	1	1	1	1	1	2	2
110	2	2	39	2	1	2	1	1		3		1	1	3	2	1	1	2	#NULL!	2	2		#NULL!	120	89	81.5	59	1.73	19.7	7.6	6	8.1	#NULL!	1	2	1	1	1	3	2	1	2	2	1	1	1	1	1	1
111	2	2	53	5	4	4	1	1		1		1	1	1	2	3	1	2	#NULL!	8	2		#NULL!	131	65	93	70	1.65	25.7	7.4	6.5	7	#NULL!	1	2	1	1	1	1	2	1	1	1	2	1	1	1	1	1
112	2	1	45	1	2	2	1	1		4		2	1	1	2	2	1	2	#NULL!	5	1		#NULL!	129	86	86.5	70	1.8	21.6	4.6	5.1	4.9	#NULL!	1	2	1	1	1	1	2	1	1	1	2	1	1	1	1	1
113	2	1	40	1	2	2	1	1		2		2	1	2	2	2	1	2	#NULL!	5	2		#NULL!	135	91	86	75	1.7	25.9	5.9	6.1	6.3	#NULL!	1	1	1	1	1	2	2	1	1	1	2	1	1	1	1	1
114	2	1	46	5	3	2	1	2		1		1	1	2	2	1	2	2	#NULL!	3	1		#NULL!	110	70	96.5	68	1.78	21.5	11.1	11.6	18.8	#NULL!	1	1	1	1	1	3	3	1	1	1	2	1	1	1	1	1
115	2	2	53	5	4	3	1	2		1		1	1	1	2	2	2	2	#NULL!	5	2		#NULL!	146	92	89	68	1.6	26.5	6.7	6.4	8.1	#NULL!	1	1	1	1	1	1	2	1	1	1	2	1	1	1	1	1
116	2	2	70	5	4	2	1	1		3		1	1	2	2	2	1	2	#NULL!	3	1		#NULL!	164	90	112	82	1.6	32	9.3	15.2	17	#NULL!	2	1	1	1	1	3	3	1	1	2	2	1	1	1	1	1
117	2	2	62	5	4	4	1	2		1		1	1	3	2	2	2	2	#NULL!	5	1		#NULL!	130	67	112	59	1.64	21.9	7.8	10	6.8	#NULL!	3	3	1	1	1	1	1	3	1	2	2	1	1	1	1	1
118	2	1	61	5	3	1	1	1		2		2	2	1	2	1	2	2	#NULL!	2	1		#NULL!	129	65	97	58	1.73	19.4	6.3	7	5.4	#NULL!	2	1	2	1	1	3	3	1	1	2	2	1	1	1	1	1
119	2	2	80	5	4	1	1	1		1		1	1	1	2	4	1	3	#NULL!	12	1		#NULL!	162	79	109	79	1.38	41.5	10.2	12	8.9	#NULL!	2	3	1	1	1	1	3	1	1	2	2	1	1	1	1	1
120	2	1	50	5	2	2	1	2		7	H	1	2	2	2	1	1	1	6	1	1		#NULL!	153	89	98.5	66	1.58	4.4	4.4	4.4	4.6	#NULL!	3	3	3	3	1	3	1	1	1	2	1	1	1	1	2	2
121	2	2	59	5	3	2	1	2		1		2	2	2	2	1	1	1	7	1	1		#NULL!	158	106	92	70	1.72	23.7	7.3	7.1	5.8	#NULL!	1	3	3	3	3	2	3	3	3	3	3	2	1	1	1	2
122	2	1	39	1	2	2	1	1		7	D	3	1	2	2	3	1	2	#NULL!	7	1		#NULL!	112	70	74	62	1.73	20.2	14.3	13	15.2	#NULL!	2	1	1	1	1	1	2	2	1	1	2	1	1	1	1	1
123	2	2	62	2	4	4	1	1		5		2	1	1	2	1	1	1	4	6	1		#NULL!	193	103	109	74	1.65	27.2	10.2	8.2	8.4	#NULL!	2	2	1	1	1	1	2	1	1	1	1	1	1	1	1	1
124	2	1	60	5	3	3	1	2		7	M	2	1	2	2	1	1	1	1	3	1		#NULL!	120	80	87	71	1.78	22.4	11.4	7.6	7.3	#NULL!	1	3	1	1	1	1	1	2	1	3	3	1	3	1	3	2
125	2	2	62	5	3	2	2	1		4		1	1	1	2	2	1	1	6	1	1		#NULL!	136	67	91.5	75	1.9	20.8	4.8	8.9	7.3	#NULL!	1	3	1	3	1	1	3	1	1	2	2	1	1	1	3	1
126	2	2	46	5	3	2	1	2		1		1	2	1	2	1	1	2	#NULL!	1	1		#NULL!	105	68	94	67	1.61	25.8	14.3	14.1	11	#NULL!	3	2	3	3	1	2	3	1	1	2	2	1	1	1	1	1
127	2	2	54	1	1	2	1	2		1		3	1	1	2	2	1	2	#NULL!	4	1		#NULL!	129	81	101.5	83	1.68	29.4	14.6	9.4	11.3	#NULL!	1	2	1	1	1	3	2	1	1	2	2	3	1	1	1	1
128	2	1	61	1	2	2	1	2		1		1	1	1	2	1	1	1	6	6	1		#NULL!	165	99	110	95	1.85	27.7	11	9.3	12.3	#NULL!	2	2	2	1	1	3	1	1	1	1	2	1	1	1	1	1
129	2	2	63	5	4	4	1	2		1		1	1	1	2	1	1	2	#NULL!	3	1		#NULL!	115	70	107	67	1.8	20.7	4.8	9.6	7.9	#NULL!	3	3	1	1	1	3	1	1	3	2	1	1	1	1	1	1
130	2	1	54	4	3	2	1	2		7	H	1	1	3	1	1	1	1	6	1	1		#NULL!	145	89	117	108	1.75	35.3	8.9	9.3	7.5	#NULL!	2	3	1	1	1	3	1	1	1	1	2	1	1	1	1	1
131	2	2	60	5	3	2	1	2		1		1	1	3	2	3	1	2	#NULL!	4	1		#NULL!	100	73	112	68	1.6	26.6	19	16.2	20	#NULL!	2	3	3	1	1	3	2	1	1	3	2	1	1	2	2	1
132	2	2	48	5	3	2	1	2		1		1	1	3	2	1	1	2	#NULL!	1	1		#NULL!	134	70	91.5	50	1.64	18.6	8.7	15.5	12.6	#NULL!	2	3	3	3	1	3	1	1	1	3	2	1	1	1	1	1
133	2	2	51	5	3	2	2	2		7	H	1	1	1	2	2	1	1	6	4	1		#NULL!	122	65	104.5	96	1.75	31.4	8.6	7.2	8	#NULL!	3	2	3	1	1	1	3	2	1	2	2	1	1	1	1	1
134	2	2	74	5	4	2	2	2		1		1	1	3	2	2	1	1	6	4	1		#NULL!	140	85	107	56	1.55	23.3	5.3	4.6	7	#NULL!	3	3	3	2	3	3	3	3	3	3	3	1	1	3	3	3
135	2	2	60	4	3	2	1	2		5		1	1	2	2	2	1	1	2	1	1		#NULL!	129	81	99	62	1.5	27.6	7.7	10	11	#NULL!	3	2	1	3	1	3	3	3	1	2	2	1	1	1	3	1
136	2	1	62	5	2	2	1	2		2		1	1	2	1	1	1	2	#NULL!	3	1		#NULL!	140	80	117	91	1.71	31.1	5.4	3.1	6.4	#NULL!	3	2	2	2	1	3	3	2	1	3	3	1	1	1	2	1
137	2	2	47	5	3	2	2	2		1		1	1	2	2	1	1	2	#NULL!	1	1		#NULL!	153	92	104	60	1.45	28.5	5.7	6	6	#NULL!	1	3	2	1	1	2	1	1	1	1	2	1	1	1	3	1
138	2	2	59	1	1	4	1	1		5		2	2	2	2	1	1	2	#NULL!	3	1		#NULL!	156	95	124	80	1.73	26.73	10.8	9.5	6.8	#NULL!	2	1	1	1	1	2	1	1	1	2	2	2	1	1	1	1
139	2	2	49	5	3	3	1	2		1		1	1	1	2	2	2	2	#NULL!	6	1		#NULL!	136	101	81.5	65	1.6	25.4	5.3	7	6.4	#NULL!	1	2	1	1	1	3	2	1	1	1	2	1	1	1	1	1
140	2	2	50	5	2	2	1	1		1		1	1	1	2	2	1	2	#NULL!	5	1		#NULL!	154	82	112	66	1.69	23.1	12.1	17.5	12.5	#NULL!	1	3	3	3	3	3	1	3	1	3	1	1	1	1	3	2
141	2	2	43	5	3	2	1	2		1		1	2	2	2	1	1	1	6	2	1		#NULL!	139	77	78	55	1.64	20.4	6.2	8.2	7	#NULL!	3	3	3	3	1	3	3	3	2	3	3	1	3	1	3	1
142	2	2	53	3	2	2	1	2		1		2	1	1	2	2	3	2	#NULL!	20	1		#NULL!	124	72	103	84	1.65	30.9	8.6	3.9	4.3	#NULL!	3	3	1	2	1	2	2	1	1	2	2	1	1	1	1	1
143	2	2	48	5	3	2	1	2		1		2	1	1	2	1	1	1	2	3	1		#NULL!	130	78	104	87	1.64	32.3	13.3	9.9	12.1	#NULL!	2	3	1	1	1	3	3	1	1	2	2	1	1	1	1	1
144	2	2	62	1	4	2	1	2		1		1	1	1	2	4	1	2	#NULL!	12	1		#NULL!	120	82	98	70	1.76	22.6	8.2	13.2	11.5	#NULL!	2	1	2	1	1	1	2	1	1	1	1	1	1	1	1	2
145	2	2	50	5	3	2	1	1		1		1	1	3	2	1	1	1	6	3	1		#NULL!	155	87	123	90	1.56	37	9.4	13.2	9.9	#NULL!	1	1	1	1	1	1	3	1	1	1	3	1	1	1	1	1
146	2	2	55	5	3	2	1	2		1		1	1	2	2	4	3	1	6	14	1		#NULL!	123	79	115	84	1.68	29.8	16	11.7	14.3	#NULL!	1	2	1	1	1	1	3	1	1	1	2	3	1	1	1	1
147	2	1	61	1	4	2	1	1		7	E	2	1	1	2	4	1	1	6	2	1		#NULL!	118	74	114	72.5	1.7	25.1	7.5	5.6	12.5	#NULL!	1	1	1	3	1	1	1	2	1	1	1	1	1	1	1	1
148	2	2	39	5	4	2	2	2		1		1	1	2	2	1	1	2	#NULL!	1	1		#NULL!	154	82	122	67	1.55	27.9	7.8	6.2	10.1	#NULL!	1	3	3	3	1	3	2	1	1	3	3	1	1	1	2	2
149	2	2	56	5	3	2	1	2		1		1	1	1	2	2	1	2	#NULL!	4	1		#NULL!	155	96	102	73	1.63	27	7.2	7.3	7	#NULL!	2	2	1	1	1	1	3	1	1	3	2	1	1	1	2	3
150	2	2	41	5	3	2	1	2		1		1	1	1	2	2	2	1	6	6	1		#NULL!	149	95	104	85	1.64	32	12.7	4.2	5.8	#NULL!	1	3	1	1	3	2	1	1	1	3	3	1	1	1	1	1
151	2	2	60	5	3	2	1	2		1		1	1	1	2	1	1	1	2	2	1		#NULL!	146	75	117	74	1.6	29	6.7	5.8	6.5	#NULL!	3	3	3	1	1	1	1	1	1	2	1	1	1	1	1	1
152	2	2	63	5	3	2	1	2		1		1	1	3	2	2	1	1	6	6	1		#NULL!	142	80	99	74	1.64	28	5.8	7.2	9	#NULL!	2	3	3	1	1	3	3	1	1	2	2	1	1	1	1	1
153	2	2	50	5	3	2	1	2		1		1	1	2	2	4	1	2	#NULL!	10	1		#NULL!	126	67	96.5	56	1.56	23	7.3	8.7	8.2	#NULL!	2	3	1	1	1	1	2	1	1	1	2	1	1	1	1	1
154	2	1	32	3	3	2	1	2		1		1	1	3	1	1	1	2	#NULL!	1	1		#NULL!	133	68	99	93	1.7	32	5.7	6.1	7.5	#NULL!	1	2	1	1	1	3	2	3	1	1	1	1	1	1	1	1
155	2	2	53	5	3	2	1	2		1		1	2	2	2	1	1	2	#NULL!	1	1		#NULL!	114	70	86	57	1.84	17	8.4	4.8	8	#NULL!	2	3	2	1	1	3	1	1	1	1	2	1	1	1	1	1
156	2	2	39	3	3	2	1	2		1		1	1	1	2	2	1	2	#NULL!	4	1		#NULL!	110	69	112	83	1.53	35	9.4	10.2	8.9	#NULL!	1	3	2	1	1	3	1	1	1	1	2	1	1	1	1	1
157	2	2	45	3	4	2	1	2		2		1	1	1	2	1	1	2	#NULL!	3	1		#NULL!	129	79	94	38	1.55	15.8	10.7	14.7	16.3	#NULL!	2	1	1	1	1	1	3	2	1	1	2	2	1	1	2	1
158	2	2	70	5	4	4	1	1		5		1	1	1	2	1	1	2	#NULL!	2	1		#NULL!	191	94	121	85	1.86	24.6	6.7	5.1	10.9	#NULL!	3	1	1	3	3	3	3	3	3	3	3	1	1	1	3	2
159	2	2	62	5	4	4	1	2		5		1	1	2	2	2	1	1	6	1	1		#NULL!	154	97	107	83	1.56	34.1	16.7	12.3	11.7	#NULL!	3	3	1	1	1	3	3	3	1	3	2	1	3	1	3	2
160	2	1	72	1	2	2	2	1		5		3	1	2	2	1	1	2	#NULL!	1	1		#NULL!	145	93	98	80	1.79	25	4.4	5	4.2	#NULL!	1	3	1	1	1	1	1	2	1	3	1	1	2	1	1	1
161	2	2	50	2	3	3	2	1		5		1	1	2	2	4	1	1	6	12	1		#NULL!	141	81	89	62	1.61	23.9	10.2	11.1	13.2	#NULL!	1	3	3	3	1	3	1	1	1	3	2	1	1	1	1	1
162	2	2	70	2	4	2	1	1		5		1	1	1	2	4	1	1	3	10	1		#NULL!	133	75	96.5	63	1.65	23.1	15.3	15.8	11.2	#NULL!	1	2	3	1	1	1	2	1	1	1	2	1	1	1	1	1
163	2	2	80	5	4	4	1	2		1		1	1	1	2	3	3	1	2	7	1		#NULL!	116	62	97	50	1.49	22.5	12.2	13	11	#NULL!	2	2	2	1	1	1	1	1	1	2	2	1	1	1	2	1
164	2	2	47	5	3	2	1	2		1		1	1	2	2	2	1	1	6	4	1		#NULL!	190	117	99	66	1.56	27.1	8.3	9.7	11.1	#NULL!	1	3	1	3	1	3	3	2	1	1	3	1	1	1	2	2
165	2	1	60	5	3	2	1	2		1		1	1	2	2	2	1	1	6	15	1		#NULL!	161	74	97	76	1.75	24.8	5.5	5.6	8	#NULL!	3	2	2	1	1	3	1	1	1	2	1	1	1	1	1	1
166	2	2	83	5	4	4	1	2		3		1	1	3	2	3	1	2	#NULL!	10	1		#NULL!	128	74	107	78	1.6	30.5	9.1	8.5	15.8	#NULL!	1	2	3	1	1	2	3	1	1	2	2	1	1	1	1	1
167	2	2	81	5	3	4	1	2		1		1	1	1	2	1	1	2	#NULL!	1	1		#NULL!	127	69	97	72	1.4	36.7	9.5	7.8	8.1	#NULL!	3	3	2	2	2	2	1	3	2	1	2	1	1	1	3	1
168	2	1	47	5	3	2	1	2		1		1	2	3	2	1	1	2	#NULL!	1	1		#NULL!	140	84	94	59	1.64	21.9	16	25	15	#NULL!	1	1	1	1	1	3	3	1	1	2	2	1	1	1	1	1
169	2	2	68	5	3	2	1	2		1		1	1	1	1	1	2	2	#NULL!	1	1		#NULL!	120	70	64	75	1.65	27.5	7.7	6.5	7.3	#NULL!	3	3	2	2	2	3	3	2	3	3	3	1	2	1	1	3
170	2	2	48	5	3	2	1	2		1		1	1	3	2	3	1	1	6	6	1		#NULL!	150	94	136	97	1.55	40.4	8.2	6	10.6	#NULL!	1	3	1	1	2	3	3	1	1	2	2	1	1	1	1	1
171	2	1	59	1	1	2	1	1		5		2	1	3	2	3	1	1	6	4	1		#NULL!	147	84	99	99	1.61	38.2	7.7	7.6	6.1	#NULL!	3	1	1	1	1	3	1	3	1	3	3	1	1	1	3	3
172	2	1	77	4	2	1	1	1		1		1	2	2	2	4	1	1	5	13	1		#NULL!	156	78	100	65	1.62	24.8	5.3	6.4	6.5	#NULL!	1	1	2	2	1	2	2	2	1	3	1	1	2	1	1	1
173	2	2	91	5	4	4	1	2		1		1	1	2	2	1	1	1	2	2	1		#NULL!	160	68	119.5	79	1.65	29	8.2	6.8	7.8	#NULL!	1	2	2	2	1	2	1	2	1	3	3	1	1	1	1	1
174	2	2	66	3	3	2	1	2		1		1	1	1	2	1	1	2	#NULL!	3	1		#NULL!	156	79	114	79	1.54	33.3	7	7	7.5	#NULL!	1	2	1	1	1	2	2	1	2	2	1	1	2	1	1	1
175	2	2	58	4	3	4	1	2		1		1	2	1	2	2	1	1	1	4	1		#NULL!	128	89	112	86	1.7	29.8	9.9	20.8	17.4	#NULL!	2	3	1	1	1	1	3	1	1	2	2	1	1	1	1	1
176	2	2	73	5	4	2	1	2		7	K	1	1	1	2	2	1	2	#NULL!	5	1		#NULL!	125	67	114	70	1.76	22.6	5.9	7.6	7.5	#NULL!	3	3	3	3	1	3	3	1	1	2	2	1	2	1	1	1
177	2	2	40	5	3	2	1	2		1		1	2	2	2	2	1	1	6	4	1		#NULL!	132	72	108	82	1.74	27	6.7	5.4	8.9	#NULL!	1	3	1	1	1	2	2	1	1	2	2	1	1	1	1	2
178	2	2	72	5	2	1	1	2		1		1	2	1	2	3	1	2	#NULL!	8	1		#NULL!	137	79	107	70	1.54	29.5	10.7	5.4	7.4	#NULL!	3	3	3	3	1	1	3	1	1	3	2	1	1	1	1	1
179	2	2	73	3	2	4	1	2		1		1	1	3	2	2	1	1	6	6	1		#NULL!	154	82	112	75	1.54	31.6	7.8	9.9	6.1	#NULL!	3	3	3	1	1	3	3	3	1	3	3	1	3	2	3	1
180	2	2	57	5	4	2	2	1		1		1	1	1	2	4	3	1	6	10	1		#NULL!	106	71	127	120	1.6	46.9	21.5	16.3	20.7	#NULL!	2	3	2	2	1	3	2	2	1	3	3	1	1	2	3	2
181	2	1	52	4	3	2	1	1		1		1	2	2	2	1	2	2	#NULL!	1	1		#NULL!	117	78	107	77	1.83	22.9	7	8.4	7	#NULL!	1	2	3	1	1	3	1	1	1	1	2	1	1	1	1	1
182	2	2	61	5	3	4	1	2		2		1	1	3	2	1	1	1	6	3	1		#NULL!	165	103	87	55	1.69	19	6.2	7.1	6.9	#NULL!	3	3	2	2	3	3	3	2	1	3	3	1	3	1	3	1
183	2	2	35	3	2	2	2	2		1		1	2	1	2	1	1	2	#NULL!	3	1		#NULL!	100	63	112	89	1.58	36	5.2	8.1	10.9	#NULL!	3	3	3	3	1	1	1	2	1	3	3	1	3	1	3	1
184	2	2	81	5	4	2	1	2		1		1	2	2	2	2	1	1	6	5	1		#NULL!	150	80	89	52	1.47	24	9.6	9	8.3	#NULL!	2	3	2	3	1	3	3	3	1	2	2	1	1	1	2	1
185	1	2	43	5	3	2	1	1		1		1	1	2	2	2	1	1	6	4	2		#NULL!	133	84	104	92	1.62	35.1	10.8	6.7	5.1	#NULL!	1	2	3	1	3	2	2	2	1	2	2	1	2	1	2	2
186	1	1	64	1	4	4	2	1		4		3	1	1	2	4	1	1	7	20	2		#NULL!	102	52	76	55	1.67	19.7	4.6	4.7	7.5	#NULL!	2	2	1	2	1	1	2	2	2	1	2	1	2	1	1	1
187	1	1	41	5	3	2	1	2		1		1	1	3	2	1	1	2	#NULL!	3	2		#NULL!	110	67	107	77	1.65	28.3	6.7	7.3	7.2	#NULL!	3	3	3	3	1	1	2	1	1	1	2	1	1	1	1	1
188	2	2	42	5	3	4	1	2		1		1	1	1	2	1	1	2	#NULL!	1	1		#NULL!	125	82	102	74	1.66	26.9	5.8	6	6.2	#NULL!	3	3	1	1	1	3	3	3	1	2	2	1	2	1	3	1
189	1	1	64	1	4	2	1	1		3		2	1	2	1	4	1	1	6	10	2		#NULL!	137	77	87	76	1.7	26.3	6.1	6.1	6.8	#NULL!	1	1	1	1	2	1	2	1	1	2	2	1	1	1	1	1
190	1	2	48	5	3	1	2	1		1		1	2	2	1	1	1	2	#NULL!	1	2		#NULL!	153	99	107	81	1.61	31.2	6.7	7.8	8	#NULL!	3	3	3	3	1	3	2	3	1	2	2	1	2	2	2	1
191	1	2	61	5	3	2	1	1		4		1	1	2	2	4	3	1	1	2	2		#NULL!	120	72	99	75	1.83	22.4	8.6	14.5	17.5	#NULL!	2	1	3	1	1	1	1	3	1	2	2	1	2	1	1	1
192	1	2	68	5	4	2	1	2		2		1	1	3	2	2	1	1	6	2	2		#NULL!	114	69	82	52	1.52	22.5	7.3	8.1	8.2	#NULL!	3	3	3	3	1	2	3	3	3	2	2	1	1	1	3	2
193	1	1	63	5	2	2	1	2		1		1	1	1	2	2	1	2	#NULL!	1	2		#NULL!	121	72	85	71	1.8	21.9	9	8.4	7	#NULL!	1	3	3	1	1	3	1	3	1	3	2	1	2	1	2	2
194	1	2	55	1	2	4	1	2		1		2	1	1	2	4	3	1	1	5	2		#NULL!	156	81	138	99	1.58	39.7	9.2	7.4	5	#NULL!	3	3	3	1	1	1	1	1	1	1	2	1	2	1	1	1
195	1	2	45	2	3	2	1	1		4		1	2	1	2	3	3	1	7	8	1		#NULL!	133	82	103	69	1.9	19.1	15.9	8.9	7.1	#NULL!	1	2	1	1	1	1	1	1	1	2	1	1	2	1	1	1
196	3	2	55	5	3	2	1	2		1		1	2	2	1	1	2	2	#NULL!	2	2		#NULL!	121	79	109	94	1.58	37.7	12.7	9.3	12.7	#NULL!	3	3	3	3	1	2	2	1	2	1	2	1	3	1	2	2
197	3	2	50	5	3	2	2	2		1		4	2	2	2	3	1	1	6	7	2		#NULL!	145	75	115	93	1.51	40.8	12.6	15.6	14.9	#NULL!	3	3	1	1	1	3	1	2	1	1	1	1	1	1	2	1
198	3	2	58	5	1	2	1	2		3		2	1	1	2	4	1	1	6	5	2		#NULL!	112	68	94	70	1.6	27.3	6.5	7	5.9	#NULL!	1	1	1	1	1	1	1	3	1	1	3	1	1	3	3	1
199	3	2	60	3	3	2	1	2		1		1	1	1	2	4	1	2	#NULL!	11	1		#NULL!	146	90	99	86	1.7	29.8	11.2	13	12.3	#NULL!	2	1	1	1	1	3	1	1	1	1	2	1	1	1	1	1
200	3	1	36	5	3	2	1	2		1		1	2	2	2	2	1	2	#NULL!	5	1		#NULL!	103	71	89	76.5	1.85	22.4	13.5	15.6	14.9	#NULL!	2	1	2	1	1	3	1	1	1	1	2	1	1	1	1	1
201	3	2	42	2	3	2	1	2		3		1	1	3	2	3	1	1	6	7	2		#NULL!	108	75	114	104	1.75	34	12.5	13.6	13.9	#NULL!	1	3	2	1	1	1	3	2	1	1	2	1	1	1	1	1
202	3	2	72	5	3	4	1	2		3		1	2	1	2	1	1	2	#NULL!	2	2		#NULL!	91	65	89	53	1.7	18.3	6.8	7.7	6.6	#NULL!	3	3	3	3	1	3	1	3	1	3	3	1	1	1	3	1
203	3	1	66	5	3	2	1	2		1		1	1	2	2	1	1	1	2	3	1		#NULL!	119	86	99.5	69	1.73	23.1	6	6	5.6	#NULL!	3	3	3	1	1	3	2	3	3	3	3	1	3	1	3	3
204	3	2	42	4	3	3	1	2		6		1	1	1	2	1	1	2	#NULL!	1	2		#NULL!	141	94	112	105	1.76	33.9	6.6	6.2	6.7	#NULL!	1	1	1	1	1	2	1	1	1	1	2	1	1	1	1	1
205	3	2	73	5	4	4	1	2		1		1	1	1	2	1	1	2	#NULL!	1	1		#NULL!	112	81	101	70	1.55	29.1	5.2	5.4	6.6	#NULL!	2	1	1	1	1	3	2	1	1	1	2	1	1	1	1	1
206	3	2	43	5	4	4	1	2		1		1	2	2	2	2	1	2	#NULL!	4	1		#NULL!	126	76	102	77	1.65	28.3	19.9	20.3	13.4	#NULL!	2	2	2	2	1	1	3	2	1	3	2	1	1	1	3	1
207	3	2	62	2	4	2	1	2		1		1	1	3	2	1	1	2	#NULL!	2	2		#NULL!	106	62	122	92	1.62	34.9	6.1	5.6	5.6	#NULL!	1	2	1	1	1	1	1	1	1	1	2	1	1	2	2	2
208	3	2	51	5	3	2	1	2		1		1	2	2	2	2	1	1	6	4	1		#NULL!	121	89	120	97	1.7	33.6	12.4	19.4	12	#NULL!	2	3	3	1	1	2	2	1	3	2	1	1	1	2	1	2
209	3	1	55	1	1	2	2	2		1		2	1	2	2	4	1	1	2	12	1		#NULL!	138	83	103	85	1.85	24.8	9.5	13	10	#NULL!	1	1	2	1	1	1	2	2	1	1	1	1	1	1	1	1
210	3	2	70	5	4	2	1	1		5		1	1	1	2	2	1	1	6	5	1		#NULL!	150	86	114	93	1.69	32.6	13.4	7.2	9.2	#NULL!	2	3	1	1	1	1	3	1	2	2	2	1	1	1	1	1
211	3	1	58	1	2	2	1	2		1		2	2	3	2	1	1	3	#NULL!	1	2		#NULL!	192	110	90	72	1.71	24.6	4.2	5.6	5	#NULL!	2	1	1	1	1	1	2	2	1	1	1	1	2	1	1	1
212	3	2	78	2	4	4	1	2		1		1	1	3	2	2	1	2	#NULL!	4	2		#NULL!	171	96	113	82	1.57	33.3	6.7	8.1	6.4	#NULL!	2	2	1	1	1	3	1	3	1	1	2	1	1	1	1	1
213	3	2	49	4	4	2	1	2		5		1	1	1	2	2	1	2	#NULL!	6	2		#NULL!	141	86	98	72	1.59	28.5	8	9.4	14.2	#NULL!	1	1	1	1	1	3	1	1	1	3	2	1	1	1	1	1
214	3	2	71	5	3	2	1	2		1		1	1	1	2	1	1	1	6	2	2		#NULL!	124	89	137	121	1.91	33.2	13.7	9	8.5	#NULL!	1	2	1	1	1	3	2	1	1	1	2	1	1	1	1	2
215	3	2	60	5	3	2	1	2		1		1	1	1	2	1	1	1	3	1	1		#NULL!	139	84	90	58	1.55	24.1	13.2	11	9.4	#NULL!	3	3	3	3	1	2	3	3	2	3	3	2	2	2	2	2
216	3	1	62	1	4	2	1	2		3		1	2	3	2	2	1	2	6	4	2		#NULL!	176	110	103	75.5	1.68	26.7	4.8	7.1	3.8	#NULL!	1	3	3	1	1	3	3	1	2	3	1	1	1	1	1	1
217	3	1	52	5	3	2	1	2		1		1	2	3	2	1	2	2	#NULL!	1	2		#NULL!	133	72	92	79	1.73	26.4	4.8	5.3	5.4	#NULL!	1	3	1	1	1	1	1	1	3	3	3	3	1	1	1	2
218	3	2	45	5	2	2	1	2		1		2	1	1	2	1	1	1	6	1	1		#NULL!	119	79	101	69	1.9	19.1	9.7	13.3	8.3	#NULL!	2	3	1	1	1	1	1	1	1	2	2	1	1	1	1	1
219	3	1	51	1	2	2	1	2		3		2	2	2	2	2	1	2	#NULL!	5	2		#NULL!	146	90	96	83	1.85	24.3	5.5	6	5.9	#NULL!	1	1	1	1	1	1	2	1	1	1	2	1	1	1	1	1
220	3	2	65	5	4	4	1	2		1		1	1	2	2	3	3	1	6	9	2		#NULL!	156	81	101	96	1.93	25.8	5.9	6.1	6.8	#NULL!	1	1	1	1	1	3	2	1	1	1	2	1	1	1	1	1
221	3	2	70	5	3	4	1	2		1		1	1	2	2	1	1	2	#NULL!	2	2		#NULL!	164	81	94	61	1.9	16.9	5.3	5.9	5.6	#NULL!	1	3	2	1	1	3	3	2	1	1	2	1	1	1	1	1
222	3	2	80	5	4	4	1	2		1		1	1	3	2	4	1	2	#NULL!	12	2		#NULL!	138	70	118	77	1.64	28.6	9.3	17	5	#NULL!	2	3	1	1	1	1	3	1	1	2	2	1	1	1	1	1
223	3	1	71	5	3	2	1	2		1		2	1	1	2	2	1	2	#NULL!	5	1		#NULL!	128	69	99	68	1.73	22.7	10	8.2	9	#NULL!	2	3	3	1	1	3	3	1	1	3	3	3	1	1	1	1
224	3	2	42	5	4	3	1	2		1		1	1	2	2	1	3	1	5	2	1		#NULL!	137	85	105	69	1.66	25	15.1	6.4	10.5	#NULL!	1	3	3	2	3	2	3	1	1	3	2	1	1	1	1	1
225	3	2	35	5	3	3	1	2		1		1	1	2	2	3	1	1	7	7	2		#NULL!	100	68	77	49	1.5	21.8	4.2	5.4	6.1	#NULL!	1	3	1	1	2	2	1	1	1	2	3	1	1	1	2	2
226	1	2	69	5	4	2	1	2		1		1	2	3	2	2	1	1	6	4	2		#NULL!	154	88	118	81	1.52	35.1	6.5	8.4	6.6	#NULL!	3	3	3	3	1	3	3	1	1	2	2	1	1	1	1	1
227	1	2	51	5	3	2	1	2		1		2	1	2	2	1	1	1	6	3	2		#NULL!	135	77	93	61	1.56	25.1	6.8	4.9	7	#NULL!	3	3	1	1	1	3	2	1	1	2	2	1	1	1	1	1
288	1	2	40	5	3	2	1	1		7	E	2	2	1	2	2	3	2	#NULL!	4	2		#NULL!	151	94	103	75	1.67	26.9	6.2	7.9	3.8	#NULL!	1	3	3	3	1	1	1	2	1	2	2	1	2	1	1	3
299	1	2	62	2	4	2	1	2		3		2	1	1	2	4	1	1	2	5	2		#NULL!	142	92	91	74	1.7	25.6	7.8	7	6.3	#NULL!	3	1	1	1	1	3	1	2	1	2	2	1	1	1	1	1
230	1	2	65	5	4	2	1	1		5		1	1	2	2	1	1	1	8	3	2		#NULL!	146	89	80	62	1.65	22.8	7.2	7.3	7.9	#NULL!	3	3	3	2	1	3	3	3	1	3	2	1	2	1	2	2
231	1	2	45	3	3	3	1	1		5		1	1	1	2	4	3	2	#NULL!	13	2		#NULL!	189	101	103	78	1.65	28.7	19.8	9.5	19.5	#NULL!	1	1	1	1	1	3	1	1	1	1	2	1	1	1	1	1
232	1	1	46	1	3	2	1	2		1		1	1	1	2	1	1	2	#NULL!	3	2		#NULL!	142	80	102	70	1.65	25.7	4.7	5.2	4.6	#NULL!	1	1	1	1	1	3	1	1	1	1	2	1	1	1	1	1
233	1	1	55	2	1	2	2	1		5		2	1	1	2	4	3	2	#NULL!	14	1		#NULL!	150	98	107	145	1.75	47.3	10.9	6.7	9.6	#NULL!	1	1	1	1	1	1	2	1	1	1	2	1	1	1	1	1
234	2	2	66	2	4	4	2	2		1		1	1	1	2	1	1	2	#NULL!	1	1		#NULL!	130	92	115	73	1.64	27.1	7.6	8	6.6	#NULL!	1	2	1	2	1	1	1	3	1	1	3	1	1	1	1	1
235	3	2	61	1	4	3	1	2		2		3	1	2	2	2	3	2	#NULL!	5	2		#NULL!	145	84	112	99	1.64	37	7.6	6.2	8.7	#NULL!	1	1	1	1	1	1	2	2	1	2	2	1	1	1	3	3
236	3	1	52	5	3	2	1	2		3		1	2	2	2	4	1	1	8	11	2		#NULL!	149	80	88	64	1.72	22	6.4	7	7.3	#NULL!	1	3	1	1	1	1	2	2	1	2	2	1	2	2	1	2
237	3	1	73	5	3	2	1	2		2		1	1	3	2	2	1	2	#NULL!	5	2		#NULL!	120	70	67	74	1.77	23.6	8	6.5	7	#NULL!	1	3	2	3	2	3	3	1	1	3	3	2	2	1	3	3
238	3	2	64	5	4	4	1	2		1		1	2	1	2	3	1	2	#NULL!	8	2		#NULL!	105	64	96	51	1.5	26.7	8.5	7.4	7.1	#NULL!	2	1	2	1	1	2	1	1	1	3	3	3	2	1	1	1
239	3	2	62	5	4	4	1	2		3		1	1	2	2	2	1	2	#NULL!	4	1		#NULL!	135	68	103	68	1.58	27.2	6.4	8.5	9	#NULL!	2	2	2	2	1	3	2	1	1	1	1	1	1	2	2	1
240	3	2	71	5	3	2	1	2		7	B	1	1	2	2	2	1	2	#NULL!	5	1		#NULL!	160	80	107	70	1.98	17.9	13	9	12.3	#NULL!	2	3	3	2	3	2	3	3	1	3	3	1	1	1	1	1
241	3	2	67	1	2	4	1	2		2		2	1	1	2	4	1	1	6	11	2		#NULL!	155	78	115	82	1.8	25.3	6	7.8	9	#NULL!	3	1	1	1	1	1	2	1	1	1	2	2	1	1	1	2
242	3	2	46	5	3	3	2	2		1		1	1	1	2	4	1	2	#NULL!	9	2		#NULL!	188	83	110	86	1.5	38.2	7.5	6.3	8.4	#NULL!	2	2	3	3	1	1	2	2	1	2	2	1	2	1	2	1
243	3	2	50	3	3	2	1	1		7		1	2	2	2	2	1	2	#NULL!	5	2		#NULL!	122	80	95	61	1.85	17.8	8	7.9	9.1	#NULL!	2	1	2	2	1	1	1	1	1	1	2	1	1	1	1	1
244	3	2	71	5	3	4	2	2		3		1	2	3	2	2	1	2	#NULL!	4	2		#NULL!	140	89	113	79	1.78	24.9	6.7	12	9.6	#NULL!	1	3	1	1	1	2	3	2	1	3	3	1	1	3	3	1
245	3	2	56	5	4	2	1	2		1		1	2	2	2	1	2	2	#NULL!	6	2		#NULL!	134	85	117	78	1.9	21.6	8.2	8	7.5	#NULL!	3	1	1	1	1	3	3	3	3	2	1	3	2	1	1	1
246	3	2	60	5	3	4	1	2		1		1	1	1	2	1	1	2	#NULL!	1	2		#NULL!	140	72	100	72	1.91	19.7	7.3	3.8	6.5	#NULL!	1	2	2	3	2	2	1	2	1	3	3	1	1	1	3	3
247	3	1	68	5	3	2	1	2		1		2	2	1	2	2	3	1	7	5	2		#NULL!	150	67	124	83	1.6	32.4	10.4	7	6.5	#NULL!	2	1	1	1	1	1	1	2	1	2	2	1	2	1	3	3
148	3	1	73	2	4	2	1	2		1		2	1	2	2	1	1	2	#NULL!	1	2		#NULL!	141	76	85	60	1.88	16.9	5.5	6.8	5.2	#NULL!	2	1	1	1	1	1	2	2	1	1	2	1	2	1	3	1
249	3	2	44	5	3	2	1	1		6		1	1	3	2	3	1	2	#NULL!	7	2		#NULL!	121	75	80	50	1.91	13.7	7.6	8.8	9	#NULL!	2	2	2	1	1	2	2	1	1	2	2	1	1	1	1	1
250	3	2	70	5	4	2	1	2		1		1	1	2	2	4	1	2	#NULL!	10	2		#NULL!	112	73	111	79	1.6	30.9	7.8	13	6.5	#NULL!	2	3	3	3	1	3	1	1	1	2	2	1	1	1	1	1
251	3	2	65	5	3	4	1	2		1		2	2	2	2	1	1	1	1	2	2		#NULL!	105	70	87	56	1.75	18.8	6	7.2	7.5	#NULL!	1	3	3	1	1	3	3	3	1	1	1	1	1	1	3	2
252	3	1	52	5	3	2	1	2		3		1	1	1	2	4	3	1	3	15	1		#NULL!	114	81	70	70	1.76	22.6	6.1	9	6.2	#NULL!	2	1	1	1	1	1	1	1	1	1	2	1	1	1	1	1
253	3	1	73	4	4	3	2	2		2		2	1	2	2	2	1	2	#NULL!	6	2		#NULL!	138	73	81	74	1.7	25.6	8.5	6.6	7.2	#NULL!	1	3	2	2	1	3	3	2	1	1	2	1	1	1	1	1
254	3	2	53	5	2	2	1	2		1		2	1	1	2	3	3	2	#NULL!	7	2		#NULL!	130	85	107	68	1.11	55.2	8.3	6	11.4	#NULL!	1	3	2	1	1	2	1	1	1	1	1	1	1	1	1	2
255	3	1	44	5	2	3	2	1		3		2	2	2	2	2	1	2	#NULL!	4	2		#NULL!	110	80	104	82	1.65	30.1	6	7.6	7	#NULL!	3	2	2	2	2	2	3	3	1	3	3	1	3	1	1	1
256	3	1	62	1	1	2	2	1		5		4	1	1	1	2	1	2	#NULL!	5	2		#NULL!	116	60	112	75	1.87	21.5	7.1	7.7	7.2	#NULL!	2	1	1	1	1	1	1	2	1	3	2	1	1	1	1	2
257	3	2	56	2	2	2	2	2		3		2	2	1	2	2	3	2	#NULL!	5	2		#NULL!	120	70	86	56	1.9	15.5	7.7	8	7	#NULL!	1	1	1	1	1	1	2	2	1	2	2	1	1	1	1	1
258	3	2	67	1	4	2	1	1		4		1	1	2	2	1	1	2	#NULL!	2	2		#NULL!	140	77	92	64	1.9	17.7	4.4	4.4	4.7	#NULL!	1	3	3	2	1	1	1	2	1	1	1	1	2	1	1	1
259	3	2	52	2	2	2	1	2		7	N	2	1	1	2	3	1	2	#NULL!	8	2		#NULL!	145	84	94	77	1.84	22.7	6.6	7.4	5	#NULL!	1	2	1	1	1	2	2	1	1	2	1	1	1	2	2	1
260	3	1	60	5	3	2	1	2		1		1	1	2	2	4	3	2	#NULL!	12	2		#NULL!	147	78	90	79	1.72	26.7	6.5	7.3	8	#NULL!	2	2	1	1	1	3	3	1	1	1	2	1	1	1	1	1
261	2	1	40	1	1	1	2	1		4		4	1	2	2	2	2	2	#NULL!	6	2		#NULL!	131	103	74	54	1.55	22.5	5	6.3	5.5	#NULL!	1	2	3	1	1	3	2	1	1	1	2	1	1	1	1	1
262	3	1	36	1	2	3	2	1		6		2	1	1	2	2	3	2	#NULL!	2	2		#NULL!	129	92	99	67	1.67	24	5	4.6	5.1	#NULL!	1	1	1	1	1	1	2	2	1	1	2	1	2	1	2	1
263	3	2	75	5	4	1	1	2		2		1	1	3	2	3	3	2	#NULL!	9	2		#NULL!	126	68	114	63	1.8	19.4	6.3	8.5	6.4	#NULL!	3	3	3	3	1	1	3	1	1	2	2	1	2	1	1	1
264	3	2	43	5	4	2	1	1		7	C	1	1	1	2	2	1	1	6	5	2		#NULL!	120	81	116	68	1.87	19.4	5.4	6.1	7.1	#NULL!	3	3	3	1	1	1	3	1	1	2	2	1	1	1	1	1
265	3	2	50	4	2	2	1	2		1		2	1	1	2	1	1	1	6	1	2		#NULL!	143	75	102	76	1.81	23.2	8.6	8	7.8	#NULL!	1	2	3	1	2	1	2	1	1	3	3	1	1	1	1	2
266	3	1	54	5	4	4	1	2		1		1	1	1	2	1	1	1	6	3	2		#NULL!	100	70	96	69	1.55	28.7	8	7	57	#NULL!	3	3	3	3	3	3	3	3	1	1	1	1	1	1	3	1
267	3	1	48	2	2	2	1	2		1		2	1	2	2	2	3	1	7	4	2		#NULL!	135	86	90	97	1.58	26.8	6.3	6	4.8	#NULL!	2	1	3	3	1	1	1	2	1	2	2	1	1	1	3	1
268	3	2	80	5	4	1	1	1		1		1	2	3	2	3	1	1	2	7	2		#NULL!	168	100	104	79	1.91	21.66	6.6	5.8	7.7	#NULL!	1	3	2	2	1	3	1	3	1	1	1	1	2	1	2	1
269	3	2	55	5	3	3	1	2		1		1	1	3	2	1	1	2	#NULL!	3	2		#NULL!	114	63	91	76	1.9	21.1	6.1	7.5	7.3	#NULL!	1	3	1	1	1	3	1	1	1	3	1	1	1	1	1	1
270	3	1	49	4	1	4	2	2		2		2	1	3	1	2	1	1	1	4	2		#NULL!	123	72	95	93	1.67	33.3	8.7	7.1	5	#NULL!	3	3	1	1	1	2	2	1	1	2	1	1	1	1	1	1
271	3	2	36	5	3	2	2	1		5		1	1	1	2	1	1	2	#NULL!	2	2		#NULL!	110	70	100	77	1.65	28.2	8.6	6.9	6.2	#NULL!	3	2	3	3	1	3	1	2	1	2	3	1	1	1	1	1
272	3	1	63	1	4	2	2	1		3		3	1	3	2	2	2	2	#NULL!	4	2		#NULL!	134	80	107	76	1.5	33.8	7.7	8.3	7.2	#NULL!	2	1	1	1	1	1	2	2	1	1	1	1	1	1	1	1
273	3	2	75	5	4	4	1	2		1		1	2	1	2	3	3	1	1	8	2		#NULL!	131	83	93	67	1.58	26.8	7.6	8.5	7	#NULL!	3	3	1	3	1	1	3	1	1	2	3	1	1	1	1	1
274	3	2	65	5	4	2	1	2		7	H	1	1	1	2	4	1	1	6	10	2		#NULL!	201	90	119	85	1.55	35.4	7	8.5	6.4	#NULL!	2	1	3	3	1	1	2	2	1	2	2	1	1	1	2	2
275	3	2	51	5	3	2	1	2		1		1	1	2	2	2	1	2	#NULL!	5	2		#NULL!	100	60	88	61	1.6	23.8	5.1	4	7.3	#NULL!	3	3	2	2	2	1	3	1	1	2	2	1	1	1	1	1
276	3	2	50	5	3	2	2	2		3		1	2	3	1	1	1	1	1	1	2		#NULL!	118	76	90	83	1.65	30.5	11.5	97	8	#NULL!	3	3	3	2	1	1	1	3	1	3	2	1	1	2	3	2
277	3	1	53	5	2	1	2	2		1		2	1	1	2	3	3	1	6	2	2		#NULL!	112	81	116	89	1.7	31.8	8.3	7.4	5	#NULL!	1	1	1	1	1	1	3	3	1	3	2	1	2	1	1	1
278	3	2	70	5	4	3	1	1		1		1	1	2	2	2	1	2	#NULL!	3	2		#NULL!	109	64	93	72	1.9	19.9	7.3	8.2	7.5	#NULL!	1	3	3	1	1	3	1	1	1	3	3	1	1	1	1	2
279	3	2	60	5	3	4	1	2		2		1	1	3	2	1	1	2	#NULL!	1	2		#NULL!	180	99	107	102	1.71	34.8	9	8.7	8.1	#NULL!	2	3	3	1	1	3	2	1	2	1	2	1	1	1	1	1
280	3	2	52	4	2	2	2	1		6		3	1	1	2	3	3	1	2	9	2		#NULL!	150	75	99	80	1.62	30.5	6.6	11	7	#NULL!	1	3	1	1	2	1	2	1	2	1	1	2	2	1	3	1
281	3	1	71	1	3	2	1	2		1		3	2	2	2	2	1	2	#NULL!	6	2		#NULL!	111	83	88	74	1.64	27.5	6	6.2	5.6	#NULL!	1	1	1	1	1	3	2	1	1	3	2	1	1	1	1	1
282	3	1	64	5	4	3	2	2		1		1	1	2	2	1	1	2	#NULL!	1	2		#NULL!	113	71	115	70	1.8	21.6	5.3	6.4	7	#NULL!	2	1	2	1	3	3	2	1	1	2	2	1	1	1	1	2
283	3	1	62	1	1	2	1	1		5		2	2	2	2	1	1	2	#NULL!	1	2		#NULL!	156	65	74	49	1.3	28.9	5.9	7.3	5.1	#NULL!	2	3	1	2	1	3	1	1	1	2	2	1	1	1	1	1
284	3	2	75	5	4	4	1	2		1		2	2	1	2	1	1	1	8	1	2		#NULL!	100	61	80	54	1.61	20.8	8.3	6.7	4.9	#NULL!	1	3	3	1	1	1	1	1	1	3	3	3	1	3	3	1
285	3	1	56	2	1	2	1	1		5		5	1	2	2	3	3	2	#NULL!	3	2		#NULL!	126	74	99	86	1.7	29.8	6.1	6.3	6.3	#NULL!	1	1	1	1	1	1	2	3	1	3	3	1	1	1	1	1
286	3	2	65	5	4	2	1	2		1		1	1	1	2	3	3	1	2	8	2		#NULL!	121	70	82	58	1.53	24.8	5.5	9.8	6.9	#NULL!	2	1	2	3	1	2	2	2	1	2	2	1	1	2	3	3
287	3	2	54	2	2	2	1	1		5		4	1	1	2	2	1	2	#NULL!	5	2		#NULL!	120	80	106	87	1.62	33.2	6.5	5.1	7	#NULL!	1	1	1	1	1	1	3	2	1	1	1	1	2	1	1	1
288	3	1	50	1	1	2	1	1		2		3	1	3	2	3	3	2	#NULL!	9	2		#NULL!	142	78	81	60	1.91	16.4	4	6	4.3	#NULL!	2	1	3	1	1	1	1	2	1	2	2	1	2	1	1	1
289	3	1	61	5	4	3	1	2		1		1	2	3	2	4	1	3	#NULL!	5	2		#NULL!	138	83	91	64	1.71	21.9	5	8.8	7.2	#NULL!	3	3	1	1	1	1	2	1	1	2	2	1	1	1	1	1
290	3	1	56	1	2	2	1	2		1		4	2	2	2	2	3	1	8	4	2		#NULL!	151	98	104	85	1.78	26.8	6.4	6	6	#NULL!	2	1	1	1	1	1	2	3	1	2	2	1	2	2	1	1
291	2	1	49	5	3	2	2	2		1		1	2	2	2	1	1	1	2	1	1		#NULL!	149	87	97	66	1.52	28.1	4.2	4.2	4.6	#NULL!	3	3	3	3	1	3	1	1	1	2	1	1	1	1	3	1
292	2	2	63	5	4	2	1	2		1		2	1	2	2	1	1	2	#NULL!	1	1		#NULL!	122	76	92	70	1.72	23.7	7.5	7	6.8	#NULL!	1	3	3	3	2	3	3	3	3	3	3	1	3	1	3	1
293	2	1	37	1	1	2	1	1		7	D	3	1	2	2	2	1	2	#NULL!	5	1		#NULL!	110	71	70	60	1.73	20	13.2	11	12.3	#NULL!	2	1	1	1	1	1	2	2	1	1	2	1	1	1	1	1
294	2	2	61	2	4	2	1	1		5		1	1	1	2	1	1	1	5	3	1		#NULL!	183	93	105	74	1.65	27.2	9.8	8.4	7.6	#NULL!	2	2	1	1	1	1	2	1	1	1	1	1	1	1	1	1
295	2	2	55	4	3	3	2	1		6		2	1	2	2	2	1	1	1	4	1		#NULL!	111	59	85	71	1.78	22.4	11.1	7.3	7.1	#NULL!	1	3	1	1	1	1	1	1	1	3	3	1	3	1	2	3
296	2	2	63	5	4	2	2	1		4		1	1	1	2	3	1	1	6	1	1		#NULL!	126	77	90	75	1.8	23.1	3.8	8.3	4.5	#NULL!	1	3	1	3	1	1	3	3	1	2	2	1	1	1	3	1
297	2	2	45	5	3	2	1	2		1		1	2	1	2	1	1	2	#NULL!	1	1		#NULL!	103	58	95	67	1.61	25.9	14.1	13.5	12	#NULL!	3	2	3	3	2	2	3	1	1	3	3	1	1	1	1	1
298	2	2	52	1	1	2	1	1		2		4	1	1	2	2	1	2	#NULL!	6	1		#NULL!	119	81	102	83	1.66	30.1	13.6	11.3	95	#NULL!	1	2	1	1	3	2	2	1	1	2	2	3	1	1	1	1
299	2	1	61	1	2	2	1	2		1		1	1	1	2	2	1	1	2	5	1		#NULL!	155	96	110	95	1.85	27.8	10.7	12.3	9	#NULL!	2	2	2	1	1	3	1	1	1	1	2	1	1	1	1	1
300	2	2	60	5	4	4	2	2		1		1	1	1	2	1	1	2	#NULL!	2	1		#NULL!	100	60	106	66	1.7	22.8	4.8	7.9	9.6	#NULL!	3	3	1	1	1	3	1	1	3	2	1	1	1	1	1	1
301	2	1	58	3	3	2	1	2		7	H	1	1	3	2	1	1	2	#NULL!	1	1		#NULL!	123	67	118	107	1.72	36.2	9.8	8.9	9.3	#NULL!	2	3	1	1	1	3	1	1	1	1	2	1	1	1	1	1
302	2	2	63	5	3	2	2	1		1		1	1	3	2	3	1	2	#NULL!	3	1		#NULL!	108	63	112	68	1.6	26.6	15.2	13.1	11	#NULL!	2	3	3	1	1	3	2	1	1	3	2	1	1	2	2	1
303	2	2	46	5	3	2	1	2		1		2	1	3	2	1	1	2	#NULL!	2	1		#NULL!	124	70	94	50	1.64	18.6	8.5	15.1	7.1	#NULL!	2	3	3	3	1	3	1	1	1	3	2	1	1	1	1	1
304	2	2	50	5	3	2	2	2		7	H	1	1	1	2	3	1	1	8	1	1		#NULL!	117	75	101	94	1.74	31	8.8	8	7.2	#NULL!	3	2	3	1	1	1	3	2	1	2	2	1	1	1	1	1
305	2	2	72	5	4	3	2	2		2		1	2	3	2	2	1	1	6	3	1		#NULL!	135	82	106	56	1.55	23.3	5	4.4	6	#NULL!	3	3	3	1	3	3	3	3	3	3	3	1	1	3	3	3
306	2	2	60	4	2	2	1	1		5		3	1	2	2	1	1	2	#NULL!	1	1		#NULL!	125	71	99	62	1.5	27.6	7.9	11.2	10	#NULL!	3	2	1	3	1	3	3	3	1	2	2	1	1	1	3	1
307	2	2	65	5	2	2	1	2		1		1	2	2	1	2	1	2	#NULL!	3	1		#NULL!	130	70	118	91	1.71	31.1	5.1	4.5	4.6	#NULL!	3	2	2	2	1	3	3	2	1	3	2	1	1	1	2	1
308	2	2	45	5	3	3	2	2		1		1	2	2	2	1	1	2	#NULL!	1	1		#NULL!	143	88	105	60	1.45	28.5	5.5	6.4	5	#NULL!	1	3	2	1	1	2	1	1	1	1	1	1	1	1	3	1
309	2	1	56	1	1	2	1	1		7	G	2	1	3	2	1	1	2	#NULL!	3	1		#NULL!	150	83	127	80	1.73	26.73	9.8	7.5	10.4	#NULL!	2	1	1	1	1	2	1	1	1	2	2	2	1	1	1	1
310	2	1	47	5	3	3	1	2		2		1	1	1	2	3	1	2	#NULL!	7	1		#NULL!	126	99	80	65	1.6	25.4	4.9	5.3	6.7	#NULL!	1	2	1	1	1	3	2	1	1	1	2	1	1	1	1	1
311	2	2	55	5	4	2	1	2		1		1	1	1	2	2	1	2	#NULL!	4	1		#NULL!	152	82	102	64	1.68	22.7	12.5	12.2	15.8	#NULL!	1	3	3	3	3	3	1	3	2	3	1	1	1	1	3	2
312	2	2	60	5	3	2	1	2		1		1	1	1	2	1	1	1	6	3	1		#NULL!	145	76	117	74	1.6	29	6.5	5.9	6.5	#NULL!	3	3	3	1	1	1	1	1	1	2	2	1	1	1	1	1
313	2	2	65	5	3	3	2	2		1		1	1	3	2	3	1	1	6	7	1		#NULL!	140	70	99	74	1.64	28	5.8	8	7.3	#NULL!	2	3	3	1	1	3	3	1	1	2	2	1	1	1	1	1
314	2	2	54	5	3	2	1	2		1		1	1	2	2	1	1	2	#NULL!	11	1		#NULL!	126	65	97	56	1.56	23	7.1	8.4	7.3	#NULL!	2	3	1	1	1	1	2	1	1	1	1	2	1	1	1	1
315	2	1	33	3	2	1	1	1		6		2	1	3	2	1	1	2	#NULL!	1	1		#NULL!	133	78	99	93	1.7	32	5.4	7.5	6.1	#NULL!	1	2	1	1	1	3	2	3	2	2	2	1	1	1	1	1
316	2	2	54	5	3	4	1	2		1		1	2	2	2	1	2	2	#NULL!	1	1		#NULL!	112	60	81	57	1.7	17	8.2	5.8	8.5	#NULL!	2	3	2	1	1	3	1	1	1	1	2	1	1	1	1	1
317	2	2	37	3	3	3	1	2		1		1	1	1	2	2	2	2	#NULL!	4	1		#NULL!	108	62	113	83	1.53	35	9.5	8.8	10	#NULL!	1	2	2	1	1	2	1	1	1	1	2	2	1	1	1	1
318	2	2	45	2	4	2	1	2		7	M	1	1	1	2	1	1	2	#NULL!	2	1		#NULL!	125	79	93	38	1.55	15.8	10.6	15	15.3	#NULL!	2	1	1	1	1	1	3	2	1	1	2	2	1	1	1	1
319	2	2	70	5	4	4	1	1		5		3	1	1	2	3	1	1	6	7	1		#NULL!	180	94	120	85	1.86	24.6	6.7	10.6	5.5	#NULL!	3	1	1	3	3	3	3	3	1	3	3	1	1	1	3	1
320	2	2	65	5	4	4	1	2		5		1	1	2	2	2	1	1	6	4	1		#NULL!	144	87	108	83	1.56	34.1	12.3	11.7	15.7	#NULL!	3	3	1	1	1	3	3	3	1	3	2	1	3	1	3	2
321	2	2	73	1	1	2	2	1		7	B	3	1	2	2	1	1	2	#NULL!	1	1		#NULL!	136	55	98	80	1.79	25	4.2	5.3	4	#NULL!	1	1	1	1	1	1	1	2	1	3	1	1	2	1	1	1
322	2	2	52	5	3	2	1	2		1		1	1	2	2	1	1	2	#NULL!	1	1		#NULL!	115	70	106	79	1.52	34.1	8.9	8.9	6.3	#NULL!	3	3	3	2	2	3	2	1	2	3	3	1	3	2	2	3
323	1	2	49	1	2	2	2	2		3		4	1	1	2	3	1	2	#NULL!	8	2		#NULL!	111	67	93	64	1.61	24.7	11	11.2	12.5	#NULL!	1	1	1	1	1	1	1	1	1	1	2	1	1	1	1	1
324	1	2	52	5	3	2	1	1		5		2	2	2	2	1	1	2	#NULL!	1	2		#NULL!	149	95	104	74.5	1.7	25.8	5.4	6.3	6	#NULL!	3	3	2	2	2	3	1	3	2	3	3	1	1	1	2	1
325	1	2	39	5	3	2	1	2		7	H	3	1	2	2	1	1	2	#NULL!	1	2		#NULL!	102	83	132	107	1.6	41.8	5.7	3.4	4.9	#NULL!	3	3	3	3	1	3	2	1	1	3	3	1	1	1	1	3
326	1	2	83	5	4	1	1	2		1		1	1	3	2	1	3	2	#NULL!	2	2		#NULL!	119	71	90	50	1.75	16.3	11.11	10.9	5.6	#NULL!	1	1	1	1	1	3	1	1	1	1	2	1	1	1	1	1
327	1	2	56	2	4	2	2	2		7	W	2	2	1	2	1	1	2	#NULL!	2	2		#NULL!	120	79	102	87	1.79	27.2	5.6	5.6	5.6	#NULL!	1	1	3	3	2	2	3	2	1	3	3	1	2	1	1	1
328	1	2	65	5	3	4	1	1		5		1	1	2	2	3	1	2	#NULL!	5	2		#NULL!	134	75	105	73	1.68	25.9	6.5	6	5.3	#NULL!	1	3	2	2	2	2	1	1	2	1	1	3	1	2	2	2
329	1	2	40	5	3	2	1	2		3		1	2	2	2	2	1	2	#NULL!	4	2		#NULL!	100	80	129	105	1.65	38.6	9.7	5.7	4	#NULL!	3	2	3	3	3	3	1	2	3	3	3	3	2	1	2	3
330	1	1	78	5	4	4	1	2		1		1	1	3	2	2	3	2	#NULL!	6	2		#NULL!	116	61	88	55	1.73	18.4	12.2	9.8	8	#NULL!	1	2	2	2	1	3	3	3	1	3	3	1	3	1	3	3
[truncated: 91 more columns]

## Sheet: Sheet1
Code book for Medication adherence and self-care behaviours among patients with type 2 diabetes
Variable name	Variable label
qid	questionnaire ID number
facility	Facility/Hospital
	1.Tamale Teaching Hospital
	2. Tamale Central Hospital
	3. Tamale West Hospital
sex	1. Male
	2. Female
age	Age of respondents
education	Educational status
	1. Tertiary
	2. SHS
	3. JHS
	4. Primary
	5. No formal education
occupation	Occupation
	1. Private sector employment
	2. Public Sector employment
	3. Self-employed
	4. No employment
marriage	Marital status
	1. Single
	2. Maaired
	3. Divorced
	4. Widowed
support	Do you have family support?
	1. Yes
	2. No
religion	Religion
	1. Christian
	2. Muslim
ethnicity	Ethnicity
	1. Dagomba
	2. Mamprusi
	3. Gonja
	4. Frafra
	5. Akan
	6. Ga
	7. Others
income	Monthly income
	<GHS 500
	2. GHS 500-1000
	3. >GHS 1000-2000
	4. >GHS 2000-3000
	5. >GHS 3000
residence	Residence
	1. Urban
	2. Ruaral
history	Family history of diabetes
	1. Yes
	2. No
smoke	Do you smoke cigarette?
	1. smoker
	2. non smoker
diabetes_years	How long have you had diabetes
	1. 1-3 years
	2. 4-6 years
	3.7-9 years
	4. 10+ years
treatment	Type of treatment
	oral hypoglycaemic
	Insulin
	Both oral and insulin
complicate	Do you have medically confirmed diabetic complication?
	1. Yes
	2. No
	3. Not sure
complications	If yes to question 15, which of these confirmed complications do you have?
	1. Retinopathy
	2. Neuropathy
	3. Nephropathy
	4. Cognitive impairment
	5. Heart disease
	6. Hypertension
	7. Hypoactive Sexual arousal
	8. Diabetic foot
clinic_years	How long have you been visiting this diabetic clinic?
regular	How regular do you visit the diabetic clinic?
	1 Monthly
	2 Every 2 months
	4 Every 6 months
	5 Yearly
bp_sys	Systolic blood pressure
bp_dia	Diastolic blood pressure
waist	Waist Circumference (cm)
weight	Weight in kilograms
height	Height in meters
bmi	Body mass index (BMI)
sugar1	Fasting blood sugar for current month
sugar2	Fasting blood sugar for previous month
sugar3	Fasting blood sugar for previous 2 months
gly_hb	Glycated haemoglobin (HbA1c)
	BASIC GENERAL KNOWLEDGE ON DIABETES
gk1_sweets	Eating too much sugar and other sweet foods is a cause of diabetes
	1 Yes
	2 No
	3 Don’t know
gk2_insulin	The usual cause of diabetes is lack of effective insulin in the body.
	1 Yes
	2 No
	3 Don’t know
gk3_obesity	Do you think Obesity can contribute to diabetes
	1 Yes
	2 No
	3 Don’t know
gk4_exer	Do you think lack of exercise can contribute to diabetes
	1 Yes
	2 No
	3 Don’t know
gk5_sugar	In untreated diabetes, the amount of sugar in the blood usually Increases
	1 Yes
	2 No
	3 Don’t know
gk6_child	If I am diabetic, my children have a higher chance of being diabetic.
	1 Yes
	2 No
	3 Don’t know
gk7_cure	Diabetes can be cured
	1 Yes
	2 No
	3 Don’t know
gk8_urine	The best way to check my diabetes is by testing my urine
	1 Yes
	2 No
	3 Don’t know
gk9_cuts	Cuts and abrasions on diabetes heal more slowly
	1 Yes
	2 No
	3 Don’t know
gk10_shake	Shaking and sweating are signs of high blood sugar.
	1 Yes
	2 No
	3 Don’t know
gk11_thirst	Frequent urination and thirst are signs of low blood sugar
	1 Yes
	2 No
	3 Don’t know
	KNOWLEDGE ON DIET
kd1_juice	Unsweetened fruit juice is appropriate for people with diabetes
	1 Yes
	2 No
	3 Don’t know
kd2_diet	A diabetic diet consists mostly of specially prepared foods
	1 Yes
	2 No
	3 Don’t know
kd3_free	My diet should be fat-free
	1 Yes
	2 No
	3 Don’t know
kd4_lowfat	My diet should be low fat dairy
	1 Yes
	2 No
	3 Don’t know
kd5_salt	My diet should be low salt
	1 Yes
	2 No
	3 Don’t know
kd6_protein	My diet should not include protein foods like lean meat and poultry, eggs, Legumes (beans and peas) and seafood
	1 Yes
	2 No
	3 Don’t know
kd7_fibre	My diet should include dietary fiber, vegetables and fruits like pawpaw
	1 Yes
	2 No
	3 Don’t know
kd8_prepare	Do you know the way you prepare your food is as important as the foods you eat
	1 Yes
	2 No
	3 Don’t know
kd9_beverage	Diabetics should limit or avoid intake of sugar and sweetened beverages
	1 Yes
	2 No
	3 Don’t know
kd10_medicine	Diet is not as important as medication to control diabetes
	1 Yes
	2 No
	3 Don’t know
kd11_meals	Meals must be small and multiple (5) meals
	1 Yes
	2 No
	3 Don’t know
kd12_food	Diabetics should buy and consume food outside home
	1 Yes
	2 No
	3 Don’t know
kd13_dietician	Diabetics should see a dietician regularly
	1 Yes
	2 No
	3 Don’t know
	KNOWLEDGE ON SELF BLOOD GLUCOSE MONITORING
km1_glucose	A glucose machine must be available at home
	1 Yes
	2 No
	3 Don’t know
km2_test	Do you know how to test for your sugar level at home
	1 Yes
	2 No
	3 Don’t know
km3_ideal	Do you know your ideal sugar level
	1 Yes
	2 No
	3 Don’t know
km4_morning	Do you know blood sugar must be checked early morning before breakfast
	1 Yes
	2 No
	3 Don’t know
km5_exercise	Do you know blood sugar must be checked before and after physical exercise
	1 Yes
	2 No
	3 Don’t know
km6_signs	Do you know excessive sweating, shaking, behavioural changes and confusion are signs of hypoglycaemia
	1 Yes
	2 No
	3 Don’t know
km7_deal	Do you know how to deal with sweating, shaking, and confusion
	1 Yes
	2 No
	3 Don’t know
	Knowledge of exercise
ke1_exercise	Exercise is important to control diabetes
	1 Yes
	2 No
	3 Don’t know
ke2_maintenace	Exercises like walking, running, swimming and aerobics, are essential for healthy maintenance of blood sugar levels
	1 Yes
	2 No
	3 Don’t know
ke3_need	Regular exercise will increase the need for insulin or diabetic medication
	1 Yes
	2 No
	3 Don’t know
ke4_medicine	Exercise is not as important as medication to control diabetes
	1 Yes
	2 No
	3 Don’t know
	Knowledge of medication
kom1_name	Do you know the name of the medication(s) you are taking
	1 Yes
	2 No
	3 Don’t know
kom2_effect	Do you know the side effects of your medication
	1 Yes
	2 No
	3 Don’t know
kom3_drugs	Diabetes drugs are taken for life
	1 Yes
	2 No
	3 Don’t know
kom4_cure	Diabetes can be cured with medication
	1 Yes
	2 No
	3 Don’t know
kom5_complicate	Diabetes patients should take their medication regularly because they are liable to develop complications
	1 Yes
	2 No
	3 Don’t know
kom6_double	Do you take double dose when you miss your medication
	1 Yes
	2 No
	3 Don’t know
kom7_site	Do you know the proper site for administering insulin injection
	1 Yes
	2 No
	3 Don’t know
kom8_change	Do you know when you should change the site for medication
	1 Yes
	2 No
	3 Don’t know
kom9_time	Do you know the proper timing for administering insulin injection
	1 Yes
	2 No
	3 Don’t know
kom10_medicine	Medication is more important than diet
	1 Yes
	2 No
	3 Don’t know
	Knowledge of Foot Care
kf1_feet	Diabetics should wash their feet every day
	1 Yes
	2 No
	3 Don’t know
kf2_inspect	Diabetics should inspect their feet daily to look for any spots/cuts/swellings/blisters/ulcer
	1 Yes
	2 No
	3 Don’t know
kf3_protect	Diabetics should protect their feet from too hot or too cold temperature/weather
	1 Yes
	2 No
	3 Don’t know
kf4_care	Diabetics should take extra care when cutting their toenails.
	1 Yes
	2 No
	3 Don’t know
kf5_cleanse	A person with diabetes should cleanse a cut with iodine and alcohol
	1 Yes
	2 No
	3 Don’t know
kf6_bath	Diabetic should use warm water for washing/bathing
	1 Yes
	2 No
	3 Don’t know
kf7_barefoot	Diabetics can walk barefoot in the house
	1 Yes
	2 No
	3 Don’t know
kf8_outside	Diabetes patients can walk barefoot outside the house
	1 Yes
	2 No
	3 Don’t know
kf9_warmness	Diabetics should check the warmness of water before using
	1 Yes
	2 No
	3 Don’t know
kf10_drytoes	Diabetes patients should dry between toes after washing
	1 Yes
	2 No
	3 Don’t know
kf11_advice	Diabetics should seek medical advice when they have ulce
	1 Yes
	2 No
	3 Don’t know
kf12_cream	Diabetics should use moistening cream or sheabutter on feet to prevent dryness
	1 Yes
	2 No
	3 Don’t know
kf13_socks	Can a diabetic wear tight elastic hose or socks or tight shoes
	1 Yes
	2 No
	3 Don’t know
kf14_followup	Diabetics should keep appointments and visit the health care facility for follow-up and exposure to health education
	1 Yes
	2 No
	3 Don’t know
	Knowledge of Complications
kc1_kidney	Diabetes can damage my kidneys.
	1 Yes
	2 No
	3 Don’t know
kc2_feeling	Diabetes can cause loss of feeling in my hands, fingers and feet
	1 Yes
	2 No
	3 Don’t know
kc3_vision	Diabetes cannot cause blurred vision/blindness
	1 Yes
	2 No
	3 Don’t know
kc4_heartdx	Diabetes can cause heart diseases
	1 Yes
	2 No
	3 Don’t know
kc5_ulcer	Diabetes can lead to foot ulcers
	1 Yes
	2 No
	3 Don’t know
kc6_hyposexual	Diabetes does not lead to hyposexual dysfunction
	1 Yes
	2 No
	3 Don’t know
kc7_circulation	Diabetes often causes poor circulation
	1 Yes
	2 No
	3 Don’t know
diet_plan	Do you have a diet plan developed together with a dietician?
	1 Yes
	2 No
dietician	Do you see your dietician regularly?
	1 Yes
	2 No
often	If yes to question 92, how often do you see your dietician?
	1 Weekly
	2 Monthly
follow	How many of the last SEVEN DAYS have you followed a healthful eating plan?
average	On average, over the past month, how many DAYS PER WEEK have you followed your eating plan?
fruits	On how many of the last SEVEN DAYS did you eat five or more servings of fruit and vegetables?
high_fat	On how many of the last SEVEN DAYS did you eat high fat foods such as red meat, fried foods or full-fat dairy products?
low sugar	On how many of the last SEVEN DAYS did you consume a low-sugar diet?
taught	Have you been taught what exercises you can do?
	1 Yes
	2 No
physical	On how many of the last SEVEN DAYS did you participate in at least 30 minutes of physical activity? (Total minutes of continuous activity, including walking)
session	On how many of the last SEVEN DAYS did you participate in a specific exercise session (such as walking, biking) other than what you do around the house or as part of your work?
	Glucose Monitoring
monitor	Have you been taught how to monitor your blood sugar?
	1 Yes
	2 No
machine	Do you have the machine to monitor your blood sugar level?
	1 Yes
	2 No
often_test	If yes to question the above, how often are you to test your sugar level?
	1 Daily
	2 Weekly
	3 Monthly
number_test	On how many of the last SEVEN DAYS did you test your blood sugar?
recom_test	On how many of the last SEVEN DAYS did you test your blood sugar the number of times recommended by your health care provider?
feet_care	Have you been taught how to care for your feet?
	1 Yes
	2 No
check_feet	On how many of the last SEVEN DAYS did you check your feet for the presence of any cuts/swellings/ulcer?
inspect_shoe	On how many of the last SEVEN DAYS did you inspect the inside of your shoes for objects or torn lining?
warm_water	On how many of the last SEVEN DAYS did you use warm water for washing/bathing?
walk_bare	On how many of the last SEVEN DAYS did you walk barefoot in the house?
use_cream	On how many of the last SEVEN DAYS did you use cream or sheabutter on your feet to prevent dryness?
wash_feet	On how many of the last SEVEN DAYS did you wash your feet?
dry_toes	On how many of the last SEVEN DAYS did you dry between your toes after washing?
smoke_ciga	Have you smoked a cigarette -even one puff – during the past SEVEN DAYS?
	MEDICATION ADHERENCE SCALE
forget	Do you ever forget to take your anti-diabetes medicine
	1 Yes
	2 No
missed_med	People sometimes miss taking their medications for reasons other than forgetting. Thinking over the past two weeks, were there any days when you did not take your anti-diabetes medicine
	1 Yes
	2 No
stopped	Have you ever cut back or stopped taking your medication without telling your doctor, because you felt worse when you took it?
	1 Yes
	2 No
travel	When you travel or leave home, do you sometimes forget to bring along your medication?
	1 Yes
	2 No
yesterday	Did you take your anti-diabetes medicine yesterday?
	1 Yes
	2 No
under_control	When you feel like your diabetes is under control, do you sometimes stop taking
	your medicine?
	2 No
sticking	Taking medication every day is a real inconvenience for some people. Do you ever feel hassled about sticking to your anti-diabetes treatment plan?
	1 Yes
	2 No
remember	How often do you have difficulty remembering to take all of your medicine? Never/rarely
	1 Never/Rarely
	2 Once in a while
	3 Sometimes
	4 Usually
